# Supplementary material for: Sperm Motility Annotated Genes: Are They Associated with Impaired Fecundity?
Source: Cells. 2023 Apr 25;12(9):1239. doi: 10.3390/cells12091239 (PMC10177407; doi:10.3390/cells12091239)
Supplement: Supplementary file 1 [file cells-12-01239-s001.zip]

Archive with 11 entries (11 files):
- Supplementary Figure 1.png
- Supplementary Figure 2.png
- Supplementary Figure 3.png
- Supplementary Figure 4.png
- Supplementary Figure 5.png
- Supplementary Table 1.pdf
- Supplementary Table 2.xlsx
- Supplementary Table 3.xlsx
- Supplementary Table 4.pdf
- Supplementary Table 5.pdf
- Supplementary Table 6.xlsx
