# Supplementary material for: Sperm Motility Annotated Genes: Are They Associated with Impaired Fecundity?
Source: Cells. 2023 Apr 25;12(9):1239. doi: 10.3390/cells12091239 (PMC10177407; doi:10.3390/cells12091239)
Supplement: Supplementary file 1 [file cells-12-01239-s001.zip › Supplementary Table 2.xlsx]

## Sheet: Tabelle1
Table S2: Included samples obtained from ProteomeXchange with the identifier PXD039703.
Raw File Name	Experiment Name	Group
20210928_HF1_MaRa_SA_P0133_S8	P0133_AN_01	OA
20210928_HF1_MaRa_SA_P0133_S9	P0133_AN_02	OA
20210928_HF1_MaRa_SA_P0133_S10	P0133_AN_03	OA
20210928_HF1_MaRa_SA_P0133_S11	P0133_AN_04	OA
20210928_HF1_MaRa_SA_P0133_S12	P0133_AN_05	OA
20210928_HF1_MaRa_SA_P0133_S13_02	P0133_AN_06	OA
20210928_HF1_MaRa_SA_P0133_S7	P0133_NS_07	N
20210928_HF1_MaRa_SA_P0133_S6	P0133_NS_06	N
20210928_HF1_MaRa_SA_P0133_S5	P0133_NS_05	N
20210928_HF1_MaRa_SA_P0133_S4	P0133_NS_04	N
20210928_HF1_MaRa_SA_P0133_S3	P0133_NS_03	N
20210928_HF1_MaRa_SA_P0133_S2	P0133_NS_02	N
20210928_HF1_MaRa_SA_P0133_S1	P0133_NS_01	N
