# Supplementary material for: Sperm Motility Annotated Genes: Are They Associated with Impaired Fecundity?
Source: Cells. 2023 Apr 25;12(9):1239. doi: 10.3390/cells12091239 (PMC10177407; doi:10.3390/cells12091239)
Supplement: Supplementary file 1 [file cells-12-01239-s001.zip › Supplementary Table 3.xlsx]

## Sheet: T-test Results masood subset
Table S3: Significantly and differentially expressed proteins in the sperm samples of men with ol-igoasthenozoospermia compared to normozoospermic men as determined by LC-MS/MS.
Experimental ID	Gene Symbol	Protein name	Log2 FC	P-value	Adjusted p-value	Adjusted significant	Regulation	Protein ID
5752	CDRT15	CMT1A duplicated region transcript 15 protein	-3.27686	3.26377e-07	0.00050471	True	Lower	Q96T59;F2Z3C1
6448	DNAH2	Dynein heavy chain 2, axonemal	-4.7396	5.3814e-07	0.00050471	True	Lower	Q9P225;Q9P225-2
6459	DNAH1	Dynein heavy chain 1, axonemal	-4.13905	7.19487e-07	0.00050471	True	Lower	Q9P2D7-4;Q9P2D7;Q9P2D7-2;Q9P2D7-5
6182	KIF9	Kinesin-like protein KIF9	-3.66966	9.10853e-07	0.00050471	True	Lower	Q9HAQ2;Q9HAQ2-2
412	LOC101059948		-3.5044	1.06796e-06	0.00050471	True	Lower	A0A1B0GTJ6
5730	SLC26A8	Testis anion transporter 1	-3.52553	1.07868e-06	0.00050471	True	Lower	Q96RN1-2;Q96RN1;Q96RN1-3;Q96RN1-4
4903	VRK3	Inactive serine/threonine-protein kinase VRK3	-4.03293	1.36662e-06	0.00050471	True	Lower	Q8IV63;M0QYA8;Q8IV63-2;Q8IV63-3;M0R073
711	DCDC2C	Doublecortin domain-containing protein 2C	-4.2974	1.63903e-06	0.00050471	True	Lower	A8MYV0
453	DNAH10	Dynein heavy chain 10, axonemal	-5.22991	1.83519e-06	0.00050471	True	Lower	A0A1C7CYW8;Q8IVF4;A0A0J9YY17
4270	CCDC40	Coiled-coil domain-containing protein 40	-3.70403	2.04138e-06	0.00050471	True	Lower	Q4G0X9;Q4G0X9-3;Q4G0X9-2
4604	C15orf26	Uncharacterized protein C15orf26	-4.52518	2.15903e-06	0.00050471	True	Lower	Q6P656
1200	LARS2	Probable leucine--tRNA ligase, mitochondrial	-2.58337	2.18901e-06	0.00050471	True	Lower	Q15031;E9PHM2
4705	CXorf22	Uncharacterized protein CXorf22	-3.22219	2.2316e-06	0.00050471	True	Lower	Q6ZTR5
4266	NADK2	NAD kinase 2, mitochondrial	-2.46309	2.28227e-06	0.00050471	True	Lower	Q4G0N4;Q4G0N4-2;Q4G0N4-3;B7Z8V7;A0A0C4DGV3
5066	FAM71E2	Protein FAM71E2	-4.20396	2.28376e-06	0.00050471	True	Lower	Q8N5Q1;K7EPK0
4778	HDDC2	HD domain-containing protein 2	-2.50028	2.6435e-06	0.000521937	True	Lower	Q7Z4H3;Q7Z4H3-2
5997	DNAH6	Dynein heavy chain 6, axonemal	-4.60415	2.74708e-06	0.000521937	True	Lower	Q9C0G6;Q9C0G6-4
4655	GLB1L	Beta-galactosidase-1-like protein	-2.89305	2.85881e-06	0.000521937	True	Lower	Q6UWU2;Q6UWU2-2
4289	LRRC23	Leucine-rich repeat-containing protein 23	-2.84007	3.02621e-06	0.000521937	True	Lower	Q53EV4;Q53EV4-2
3547	DNAJB13	DnaJ homolog subfamily B member 13	-4.38181	3.14894e-06	0.000521937	True	Lower	P59910;H0YFX2
5287	DNAH3	Dynein heavy chain 3, axonemal	-4.69816	4.22391e-06	0.000666774	True	Lower	Q8TD57
6314	IARS2	Isoleucine--tRNA ligase, mitochondrial	-2.60462	4.70644e-06	0.000698621	True	Lower	Q9NSE4
5249	WDR66	WD repeat-containing protein 66	-3.38425	4.84715e-06	0.000698621	True	Lower	Q8TBY9;Q8TBY9-2
5669	CFAP53	Cilia- and flagella-associated protein 53	-3.29266	5.41006e-06	0.000747264	True	Lower	Q96M91
4706	CCDC108	Coiled-coil domain-containing protein 108	-2.8975	5.73024e-06	0.00075983	True	Lower	Q6ZU64
2662	DLAT	Dihydrolipoyllysine-residue acetyltransferase component of pyruvate dehydrogenase complex, mitochondrial;Acetyltransferase component of pyruvate dehydrogenase complex	-2.60383	6.07784e-06	0.000772939	True	Lower	P10515;H0YDD4;E9PEJ4
6849	SLC25A15	Mitochondrial ornithine transporter 1	-2.99701	6.45922e-06	0.000772939	True	Lower	Q9Y619;Q5VZD9
3488	NAGLU	Alpha-N-acetylglucosaminidase;Alpha-N-acetylglucosaminidase 82 kDa form;Alpha-N-acetylglucosaminidase 77 kDa form	2.17731	6.55827e-06	0.000772939	True	Higher	P54802
846	CATSPERG	Cation channel sperm-associated protein subunit gamma	-2.09893	6.76176e-06	0.000772939	True	Lower	B8ZZI7;Q6ZRH7;X1WI24
2373	MT-CO2	Cytochrome c oxidase subunit 2	-1.53216	7.37134e-06	0.000804119	True	Lower	P00403
5452	OSTF1	Osteoclast-stimulating factor 1	3.04061	7.66049e-06	0.000804119	True	Higher	Q92882
1994	SEPT4	Septin-4	-4.01086	7.76224e-06	0.000804119	True	Lower	O43236-4;O43236;O43236-3;O43236-2;O43236-5;J3KSZ7;J3QRT6
3883	TRAP1	Heat shock protein 75 kDa, mitochondrial	-1.81858	8.65803e-06	0.000869739	True	Lower	Q12931-2;Q12931;I3L0K7
1380	CASC1	Protein CASC1	-2.69067	1.01233e-05	0.00098702	True	Lower	F8W8F9;Q6TDU7;Q6TDU7-4;Q6TDU7-2;Q6TDU7-3
5258	POC1B;TUWD12	POC1 centriolar protein homolog B	-3.92643	1.11186e-05	0.00105309	True	Lower	Q8TC44;Q8TC44-2;Q8IU52
5147	SMRP1	Spermatid-specific manchette-related protein 1	-2.77504	1.24419e-05	0.00114569	True	Lower	Q8NCR6
5910	DPCD	Protein DPCD	-2.42397	1.29979e-05	0.00116454	True	Lower	Q9BVM2;Q5JQQ4
3544	TPPP2	Tubulin polymerization-promoting protein family member 2	-2.47281	1.36593e-05	0.0011916	True	Lower	P59282
5290	SLC2A14	Solute carrier family 2, facilitated glucose transporter member 14	-2.21927	1.48838e-05	0.00126512	True	Lower	Q8TDB8-4;Q8TDB8-2;Q8TDB8;Q8TDB8-5;Q8TDB8-3
5117	C19orf45	Uncharacterized protein C19orf45	-2.7161	1.60491e-05	0.0013026	True	Lower	Q8NA69
1827	HIP1	Huntingtin-interacting protein 1	-2.27062	1.61106e-05	0.0013026	True	Lower	O00291;O00291-4;O00291-3
1954	ARPC3	Actin-related protein 2/3 complex subunit 3	3.39263	1.72291e-05	0.00134681	True	Higher	O15145
612	EFCAB5	EF-hand calcium-binding domain-containing protein 5	-2.54289	1.74699e-05	0.00134681	True	Lower	A4FU69;A4FU69-3;H0Y843;A4FU69-4;A4FU69-2;A4FU69-5
4728	H1FNT	Testis-specific H1 histone	-4.01107	1.83447e-05	0.00138211	True	Lower	Q75WM6
5186	C17orf47	Uncharacterized protein C17orf47	-3.49521	1.94157e-05	0.00143029	True	Lower	Q8NEP4
2163	VAMP4	Vesicle-associated membrane protein 4	-2.41803	2.27874e-05	0.00155093	True	Lower	O75379-2;O75379
13	DNAH8	Dynein heavy chain 8, axonemal	-3.65821	2.33434e-05	0.00155093	True	Lower	A0A075B6F3;Q96JB1;Q96JB1-2;H0Y7V4
4940	CCDC65	Coiled-coil domain-containing protein 65	-2.45179	2.34151e-05	0.00155093	True	Lower	Q8IXS2;Q8IXS2-2;F8VR42
3972	CUL3	Cullin-3	-1.43998	2.3679e-05	0.00155093	True	Lower	Q13618;Q13618-2;Q13618-3
37	ALMS1	Alstrom syndrome protein 1	-3.06228	2.38643e-05	0.00155093	True	Lower	A0A087WTU9;Q8TCU4;Q8TCU4-2;A0A087WV20;Q8TCU4-3
5679	CFAP44	Cilia- and flagella-associated protein 44	-3.22132	2.40108e-05	0.00155093	True	Lower	Q96MT7-2
4840	TXNDC2	Thioredoxin domain-containing protein 2	-3.86837	2.46864e-05	0.00155093	True	Lower	Q86VQ3-2;Q86VQ3;Q86VQ3-3
6756	SH3GLB1	Endophilin-B1	-1.1155	2.47961e-05	0.00155093	True	Lower	Q9Y371
5625	CCDC136	Coiled-coil domain-containing protein 136	-4.77136	2.56301e-05	0.00156365	True	Lower	Q96JN2-4;Q96JN2;H7C4R2;Q96JN2-2;H0Y876
2952	ATP2B4	Plasma membrane calcium-transporting ATPase 4	-2.81157	2.62744e-05	0.00156365	True	Lower	P23634;P23634-8;P23634-6;P23634-7
2680	PDHB	Pyruvate dehydrogenase E1 component subunit beta, mitochondrial	-2.60642	2.64147e-05	0.00156365	True	Lower	P11177-2;P11177;P11177-3;C9J634
5678	CFAP57	Cilia- and flagella-associated protein 57	-3.17076	2.7521e-05	0.00160056	True	Lower	Q96MR6;A0A087WVY5
3569	RAB4B	Ras-related protein Rab-4B	-2.30773	2.91247e-05	0.00166463	True	Lower	P61018;P61018-2;M0R0X1
4435	CFAP58	Cilia- and flagella-associated protein 58	-4.61408	3.05986e-05	0.00169291	True	Lower	Q5T655
4328	FSIP2	Fibrous sheath-interacting protein 2	-5.74167	3.06408e-05	0.00169291	True	Lower	Q5CZC0
611	C7orf72	Uncharacterized protein C7orf72	-3.5531	3.14693e-05	0.00171018	True	Lower	A4D263
4789	PPP1R32	Protein phosphatase 1 regulatory subunit 32	-2.97069	3.30161e-05	0.0017653	True	Lower	Q7Z5V6;Q7Z5V6-2
4165	ETFDH	Electron transfer flavoprotein-ubiquinone oxidoreductase, mitochondrial	-2.93773	3.44832e-05	0.00177798	True	Lower	Q16134;Q16134-3
6575	TEKT2	Tektin-2	-3.13801	3.48534e-05	0.00177798	True	Lower	Q9UIF3
5425	NUP205	Nuclear pore complex protein Nup205	-2.66971	3.48623e-05	0.00177798	True	Lower	Q92621
3740	SLC25A3	Phosphate carrier protein, mitochondrial	-2.45264	3.70865e-05	0.00180991	True	Lower	Q00325-2;Q00325;F8VVM2
4028	GK3P	Putative glycerol kinase 3	-3.33771	3.8211e-05	0.00180991	True	Lower	Q14409
6519	DNAH17	Dynein heavy chain 17, axonemal	-4.00679	3.8405e-05	0.00180991	True	Lower	Q9UFH2;Q9UFH2-2
1184	DNAH12	Dynein heavy chain 12, axonemal	-4.26441	3.84878e-05	0.00180991	True	Lower	E9PG32;Q6ZR08
6244	SPAG4	Sperm-associated antigen 4 protein	-3.35868	3.86964e-05	0.00180991	True	Lower	Q9NPE6;C9JJZ6
4362	C9orf117	Uncharacterized protein C9orf117	-3.05448	3.87642e-05	0.00180991	True	Lower	Q5JU67;Q5JU67-2
451	QRICH2	Glutamine-rich protein 2	-3.67806	3.99104e-05	0.00181385	True	Lower	A0A1B0GW36;Q9H0J4;Q9H0J4-2
768	STK33	Serine/threonine-protein kinase 33	-2.39826	3.9943e-05	0.00181385	True	Lower	B4DDH2;Q9BYT3;F8WAK5;Q9BYT3-2;A0A0C4DH60
917	C2orf16		-5.64152	4.12193e-05	0.00183042	True	Lower	C9JG08
5388	DNAH7	Dynein heavy chain 7, axonemal	-5.35594	4.14123e-05	0.00183042	True	Lower	Q8WXX0
1501	HADHA	Trifunctional enzyme subunit alpha, mitochondrial;Long-chain enoyl-CoA hydratase;Long chain 3-hydroxyacyl-CoA dehydrogenase	-2.08227	4.31197e-05	0.00188081	True	Lower	H0YFD6;P40939;A0A2R8Y4F5;A0A2R8YG21
5220	DNAJB8	DnaJ homolog subfamily B member 8	-2.39245	4.75769e-05	0.00201222	True	Lower	Q8NHS0
1831	PDHX	Pyruvate dehydrogenase protein X component, mitochondrial	-2.86027	4.76314e-05	0.00201222	True	Lower	O00330-3;O00330
1729	LONP1	Lon protease homolog, mitochondrial	-3.22936	4.80335e-05	0.00201222	True	Lower	K7EKE6;K7EJE8;P36776-2;P36776;P36776-3
5933	TEKT3	Tektin-3	-3.08017	4.85605e-05	0.00201222	True	Lower	Q9BXF9
6601	STOML2	Stomatin-like protein 2, mitochondrial	-2.94375	5.06914e-05	0.00204955	True	Lower	Q9UJZ1;Q9UJZ1-2;A0A087WYB4
4782	MAATS1	Protein MAATS1	-2.60944	5.06977e-05	0.00204955	True	Lower	Q7Z4T9;Q7Z4T9-8;Q7Z4T9-3;Q7Z4T9-1;Q7Z4T9-6
2199	NUP155	Nuclear pore complex protein Nup155	-2.89082	5.15493e-05	0.00205048	True	Lower	O75694;O75694-2;E9PF10
4691	CCDC81	Coiled-coil domain-containing protein 81	-2.78648	5.19578e-05	0.00205048	True	Lower	Q6ZN84;Q6ZN84-2;Q6ZN84-3
5984	TSGA10	Testis-specific gene 10 protein	-3.02008	5.59358e-05	0.0021815	True	Lower	Q9BZW7;F8WA32;B8ZZZ9
5745	TMEM209	Transmembrane protein 209	-3.29043	5.73352e-05	0.00221007	True	Lower	Q96SK2;Q96SK2-2;Q96SK2-3
709	ODF3B	Outer dense fiber protein 3B	-3.54812	6.0854e-05	0.00229247	True	Lower	A8MYP8;B5MC17
5571	DNAJA3	DnaJ homolog subfamily A member 3, mitochondrial	-2.55193	6.0856e-05	0.00229247	True	Lower	Q96EY1;Q96EY1-2
5873	NDC1	Nucleoporin NDC1	-3.73851	6.31566e-05	0.00230226	True	Lower	Q9BTX1-6;Q9BTX1-5;Q9BTX1-2;Q9BTX1;Q9BTX1-4
4029	GK2	Glycerol kinase 2	-2.64697	6.32798e-05	0.00230226	True	Lower	Q14410
5019	CFAP52	Cilia- and flagella-associated protein 52	-3.05797	6.33736e-05	0.00230226	True	Lower	Q8N1V2;Q8N1V2-2;Q8N1V2-3
223	IQCA1	IQ and AAA domain-containing protein 1	-2.92195	6.38939e-05	0.00230226	True	Lower	A0A0A0MSY6;Q86XH1-5;Q86XH1;Q86XH1-2;H7BZR5
664	C2orf70	UPF0573 protein C2orf70	-3.57278	6.47214e-05	0.002307	True	Lower	A6NJV1
4534	MROH7;MROH7-TTC4	Maestro heat-like repeat-containing protein family member 7	-2.48642	6.76913e-05	0.0023872	True	Lower	Q68CQ1-9;Q68CQ1;A0A0A0MT08;Q68CQ1-1;F8W8P2;Q68CQ1-2;F8WE25;Q68CQ1-8;F8WC02
3564	CDC42	Cell division control protein 42 homolog	4.15042	7.05671e-05	0.00241502	True	Higher	P60953;P60953-1;Q5JYX0
4630	SPAG17	Sperm-associated antigen 17	-3.67706	7.10095e-05	0.00241502	True	Lower	Q6Q759
5036	NME8	Thioredoxin domain-containing protein 3	-3.72465	7.12708e-05	0.00241502	True	Lower	Q8N427
2340	AIFM1	Apoptosis-inducing factor 1, mitochondrial	-2.62752	7.13941e-05	0.00241502	True	Lower	O95831-3;O95831;O95831-2;E9PMA0;O95831-5
3931	PTPRS	Receptor-type tyrosine-protein phosphatase S;Protein-tyrosine-phosphatase	2.08603	7.32836e-05	0.00245389	True	Higher	Q13332-6;Q13332-2;Q13332-3;Q13332-4;Q13332;G8JL96;A0A0A0MR60;Q13332-7;Q13332-5
3978	ATP1A4	Sodium/potassium-transporting ATPase subunit alpha-4	-2.65185	7.62811e-05	0.00250898	True	Lower	Q13733;E9PRA5
6087	GHITM	Growth hormone-inducible transmembrane protein	-3.0717	7.64424e-05	0.00250898	True	Lower	Q9H3K2
395	SPATA20	Spermatogenesis-associated protein 20	-3.02591	7.82628e-05	0.00254354	True	Lower	A0A0U1RRL8;Q8TB22;Q8TB22-2;Q8TB22-3;Q8TB22-4
3072	SDHA	Succinate dehydrogenase [ubiquinone] flavoprotein subunit, mitochondrial	-2.1699	8.08971e-05	0.00257937	True	Lower	P31040;D6RFM5;P31040-2;A0A087X1I3;P31040-3
5082	TMCO5A	Transmembrane and coiled-coil domain-containing protein 5A	-3.4832	8.09213e-05	0.00257937	True	Lower	Q8N6Q1;Q8N6Q1-2;H0YLN2;H0YMD4;H0YL40
5248	PMFBP1	Polyamine-modulated factor 1-binding protein 1	-3.71597	8.45156e-05	0.00266828	True	Lower	Q8TBY8-2;Q8TBY8-4;Q8TBY8-3;H0YFP6
176	C21orf33	ES1 protein homolog, mitochondrial	-2.07539	8.76516e-05	0.0027333	True	Lower	A0A0B4J2D5;A0A096LPI6;P30042;A0A096LNH5;H7C1F6;H7C2G3;A0A0B4J2H4;P30042-2
4399	NUP188	Nucleoporin NUP188 homolog	-3.69721	8.82241e-05	0.0027333	True	Lower	Q5SRE5;Q5SRE5-2
5096	ADGB	Androglobin	-2.71802	9.50901e-05	0.00290434	True	Lower	Q8N7X0;H0YBE5
122	IDH3B	Isocitrate dehydrogenase [NAD] subunit, mitochondrial;Isocitrate dehydrogenase [NAD] subunit beta, mitochondrial	-3.02996	9.5497e-05	0.00290434	True	Lower	A0A087WZN1;O43837;A0A087X2E5;O43837-2
6309	TOMM22	Mitochondrial import receptor subunit TOM22 homolog	-4.00419	9.76229e-05	0.00293215	True	Lower	Q9NS69
2058	C21orf2	Protein C21orf2	-3.51748	9.88998e-05	0.00293215	True	Lower	O43822-3;O43822;O43822-4;O43822-2
2729	LAMP2	Lysosome-associated membrane glycoprotein 2	3.78626	9.9065e-05	0.00293215	True	Higher	P13473;P13473-3
5929	TSSK1B	Testis-specific serine/threonine-protein kinase 1	-2.64011	0.000100059	0.00293535	True	Lower	Q9BXA7
2726	COX4I1	Cytochrome c oxidase subunit 4 isoform 1, mitochondrial	-1.92045	0.000103109	0.0029983	True	Lower	P13073;H3BN72;H3BNV9;H3BPG0;Q86WV2
2809	CRISP2	Cysteine-rich secretory protein 2	-4.41043	0.000106273	0.00304604	True	Lower	P16562
3770	OGDH	2-oxoglutarate dehydrogenase, mitochondrial	-2.61581	0.000106588	0.00304604	True	Lower	Q02218;E9PCR7;A0A0D9SFS3;E9PDF2;Q02218-2;E9PFG7
945	CHCHD3	MICOS complex subunit MIC19	-3.12035	0.000108273	0.00306774	True	Lower	Q9NX63;C9JRZ6;A0A286YEX5
4242	SLC25A35	Solute carrier family 25 member 35	-2.18372	0.000109751	0.00307705	True	Lower	Q3KQZ1;Q3KQZ1-2;Q3KQZ1-3;Q3KQZ1-4
3514	GFER	FAD-linked sulfhydryl oxidase ALR;Sulfhydryl oxidase	-2.86819	0.000110458	0.00307705	True	Lower	P55789;H3BRD2;H3BQQ4;P55789-2
4966	C6orf165	UPF0704 protein C6orf165	-3.94671	0.000113735	0.00314194	True	Lower	Q8IYR0
6015	LRRC48	Leucine-rich repeat-containing protein 48	-3.08065	0.0001154	0.00316158	True	Lower	Q9H069;Q9H069-2
6150	ACAD9	Acyl-CoA dehydrogenase family member 9, mitochondrial	-3.60432	0.000124152	0.00337348	True	Lower	Q9H845;H0Y8Z9
2990	ACRV1	Acrosomal protein SP-10	-3.68989	0.000128608	0.0034593	True	Lower	P26436-10;P26436-9;P26436-7;P26436-6;P26436-5;P26436-4;P26436-3;P26436-2;P26436;P26436-11;P26436-8
1906	PPEF1	Serine/threonine-protein phosphatase with EF-hands 1	-2.15192	0.000129398	0.0034593	True	Lower	O14829;O14829-3;O14829-2;O14829-5
5408	CPT1B	Carnitine O-palmitoyltransferase 1, muscle isoform	-3.04867	0.000131027	0.00347484	True	Lower	Q92523;Q92523-3;Q92523-2
793	SPATA31C2	Spermatogenesis-associated protein 31C2	-3.41265	0.000132811	0.0034942	True	Lower	B4DYI2
5366	DYDC1	DPY30 domain-containing protein 1	-3.07946	0.00013415	0.00350164	True	Lower	Q8WWB3;Q8WWB3-2;X1WI33;A0A0A0MSH3
5163	CFAP43	Cilia- and flagella-associated protein 43	-2.8289	0.000140561	0.00362386	True	Lower	Q8NDM7-2;Q8NDM7;H7BZT8
701	SPATA6	Spermatogenesis-associated protein 6	-3.79326	0.000141937	0.00362386	True	Lower	A8MU33;Q9NWH7-2;Q9NWH7;B1AN51
5089	EFCAB3	EF-hand calcium-binding domain-containing protein 3	-3.00681	0.000142112	0.00362386	True	Lower	Q8N7B9;Q8N7B9-2
5094	EFHB	EF-hand domain-containing family member B	-2.90507	0.00014481	0.00366446	True	Lower	Q8N7U6;H9KV82;Q8N7U6-2;Q8N7U6-3
6024	KIAA1683	Uncharacterized protein KIAA1683	-3.74873	0.000147473	0.00370357	True	Lower	Q9H0B3-4
2339	MLYCD	Malonyl-CoA decarboxylase, mitochondrial	-2.40118	0.000151405	0.00377374	True	Lower	O95822;O95822-2
5661	TEKT5	Tektin-5	-3.20439	0.000153538	0.00379834	True	Lower	Q96M29
2226	CABYR	Calcium-binding tyrosine phosphorylation-regulated protein	-3.05151	0.000158025	0.00388039	True	Lower	O75952-3;O75952-5;O75952-4;G9BQT7
4277	DNAL1	Dynein light chain 1, axonemal	-2.52194	0.00016144	0.00390839	True	Lower	Q4LDG9;Q4LDG9-3;G3V424;G3V2M0;Q4LDG9-2
5210	CMAS	N-acylneuraminate cytidylyltransferase	-3.45647	0.000161523	0.00390839	True	Lower	Q8NFW8;Q8NFW8-2
5808	SH3GL3	Endophilin-A3	-2.45368	0.000163862	0.00391795	True	Lower	Q99963-4;Q99963;Q99963-3;Q99963-2
2081	OPA1	Dynamin-like 120 kDa protein, mitochondrial;Dynamin-like 120 kDa protein, form S1	-3.17428	0.000165897	0.00391795	True	Lower	O60313;O60313-2;E5KLJ9;O60313-13;O60313-9;O60313-11;O60313-10;A0A2R8Y3X5;A0A2R8YE78;C9JMB8;A0A2R8YGE5;A0A2R8YD53
2690	ACADM	Medium-chain specific acyl-CoA dehydrogenase, mitochondrial	-2.37543	0.000166552	0.00391795	True	Lower	Q5T4U5;P11310;P11310-2;B7Z9I1
3849	C17orf74	Uncharacterized protein C17orf74	-3.49304	0.000166646	0.00391795	True	Lower	Q0P670
2754	MIF	Macrophage migration inhibitory factor	4.84631	0.000173244	0.00402374	True	Higher	P14174
4518	FBXW9	F-box/WD repeat-containing protein 9	-1.86906	0.000173573	0.00402374	True	Lower	Q5XUX1-3;Q5XUX1;Q5XUX1-2
3205	NAA10	N-alpha-acetyltransferase 10	-3.33478	0.000183959	0.00420007	True	Lower	P41227-2;P41227;F8W808;A8MWP7;C9JN83
5758	PCYT2	Ethanolamine-phosphate cytidylyltransferase	-1.56141	0.000184348	0.00420007	True	Lower	Q99447-3;Q99447;Q99447-4;I3L1R7;Q99447-2;I3L1L9;I3L2Q1
5654	TEX37	Testis-expressed sequence 37 protein	-2.94554	0.00018498	0.00420007	True	Lower	Q96LM6
3541	MLF1	Myeloid leukemia factor 1	-3.65316	0.000193517	0.00434036	True	Lower	P58340;P58340-5;P58340-4;P58340-3;P58340-2;C9J3M3;C9K0D3
6471	SUCLA2	Succinyl-CoA ligase [ADP-forming] subunit beta, mitochondrial	-2.75502	0.00019627	0.00434036	True	Lower	Q9P2R7-2;Q9P2R7;A0A2R8YDQ9;A0A2R8Y6Y7;Q5T9Q5
3374	EMD	Emerin	-2.52642	0.000196307	0.00434036	True	Lower	P50402;Q5HY57
2284	LETM1	LETM1 and EF-hand domain-containing protein 1, mitochondrial	-2.46075	0.000196397	0.00434036	True	Lower	O95202
4690	OSBP2	Oxysterol-binding protein;Oxysterol-binding protein 2	-2.07249	0.000206855	0.00454123	True	Lower	Q6ZN50;Q969R2-3;Q969R2-2;Q969R2;Q969R2-6;A0A0A0MSB4;H7C428;Q969R2-4
4231	BTBD16	BTB/POZ domain-containing protein 16	-2.15532	0.000212922	0.00464365	True	Lower	Q32M84;Q32M84-2
3993	CCIN	Calicin	-2.69462	0.000214675	0.00465129	True	Lower	Q13939
2669	PRKAR1A	cAMP-dependent protein kinase type I-alpha regulatory subunit;cAMP-dependent protein kinase type I-alpha regulatory subunit, N-terminally processed	-1.2643	0.00021802	0.00465584	True	Lower	P10644;P10644-2;K7EPB2
5989	SPEF2	Sperm flagellar protein 2	-2.76665	0.000219459	0.00465584	True	Lower	Q9C093-2;Q9C093;A0A1B0GWD8;D6REZ4
5688	TTC25	Tetratricopeptide repeat protein 25	-3.14509	0.000220338	0.00465584	True	Lower	Q96NG3;A0A087WTJ8
4963	SEPT12	Septin-12	-2.88136	0.000220503	0.00465584	True	Lower	Q8IYM1;Q8IYM1-2
4215	CCDC27	Coiled-coil domain-containing protein 27	-3.21821	0.000227024	0.00471125	True	Lower	Q2M243
470	ME2	NAD-dependent malic enzyme, mitochondrial	-3.45832	0.000227283	0.00471125	True	Lower	P23368;A0A1W2PPH1;A0A1W2PQH3;A0A1W2PQY8;A0A1W2PQT3;A0A1W2PR68;A0A1W2PQF8;P23368-2;A0A1W2PQ37
4896	CRLF3	Cytokine receptor-like factor 3	-2.01718	0.000227391	0.00471125	True	Lower	Q8IUI8-2
4980	FAM154A;SAXO1	Protein FAM154A	-4.11405	0.000228914	0.00471334	True	Lower	Q8IYX7;F6S232
5328	RAB2B	Ras-related protein Rab-2B	-2.57409	0.000237083	0.00485143	True	Lower	Q8WUD1;Q8WUD1-2
2202	SLC25A12	Calcium-binding mitochondrial carrier protein Aralar1	-1.7043	0.000239161	0.00486391	True	Lower	O75746;O75746-2
6058	C20orf85	Uncharacterized protein C20orf85	-4.0372	0.000248367	0.00500207	True	Lower	Q9H1P6
6300	PHPT1	14 kDa phosphohistidine phosphatase	2.25151	0.000248972	0.00500207	True	Higher	Q9NRX4;Q9NRX4-2
391	FGGY	FGGY carbohydrate kinase domain-containing protein	2.00252	0.000255182	0.00505528	True	Higher	F2Z2V1;A0A0U1RRB9;Q96C11;Q96C11-3;Q96C11-5;Q96C11-4;A0A0U1RQJ1;Q96C11-2
3226	ACAA2	3-ketoacyl-CoA thiolase, mitochondrial	-2.92659	0.000255333	0.00505528	True	Lower	P42765;A0A0B4J2A4;K7EME0
5014	C1orf158	Uncharacterized protein C1orf158	-2.28452	0.000256195	0.00505528	True	Lower	Q8N1D5;Q5VUY5
872	MOSPD3	Motile sperm domain-containing protein 3	-2.52039	0.000260246	0.00510483	True	Lower	C9J3M4;O75425;O75425-4;O75425-2;O75425-3
5015	NUP93	Nuclear pore complex protein Nup93	-2.19443	0.000268402	0.00521254	True	Lower	Q8N1F7;H3BVG0;Q8N1F7-2
2858	HK1	Hexokinase-1	-1.96016	0.000268882	0.00521254	True	Lower	P19367-3;P19367-4;P19367-2;P19367
2965	ACAT1	Acetyl-CoA acetyltransferase, mitochondrial	-2.16415	0.000270616	0.00521564	True	Lower	P24752
225	LIPA	Lysosomal acid lipase/cholesteryl ester hydrolase	2.87778	0.000272359	0.00521891	True	Higher	A0A0A0MT32;P38571-2;P38571;Q5T073
3235	CRAT	Carnitine O-acetyltransferase	-2.94092	0.00027404	0.00522093	True	Lower	P43155-2;P43155;P43155-3
2955	CPT2	Carnitine O-palmitoyltransferase 2, mitochondrial	-2.36688	0.000280903	0.0053211	True	Lower	P23786;A0A1B0GVF3;A0A1B0GV75;A0A1B0GTB8;A0A1B0GWC0
5255	ADAM32	Disintegrin and metalloproteinase domain-containing protein 32	-2.86722	0.000286836	0.00540262	True	Lower	Q8TC27;E7EPX8;B4DTC2;E7ER82;A0A0G2JPC8
399	TSBP1 (C6orf10)	Testis-expressed basic protein 1	-3.45633	0.0002911	0.00545196	True	Lower	A0A140T8X9
5693	NT5C1B	Cytosolic 5-nucleotidase 1B	-2.54915	0.000293873	0.00547297	True	Lower	Q96P26;Q96P26-4;Q96P26-3;H7BZQ4
5038	RIBC1	RIB43A-like with coiled-coils protein 1	-2.79396	0.00030203	0.00559346	True	Lower	Q8N443;Q8N443-3
3864	KIAA0196	WASH complex subunit strumpellin	2.37979	0.000305047	0.00561796	True	Higher	Q12768
50	SYNJ2BP-COX16;SYNJ2BP	Synaptojanin-2-binding protein	-2.35669	0.0003079	0.00563917	True	Lower	A0A087WUM0;P57105;A0A087X1F5;A0A087WYV9
4327	C9orf116	UPF0691 protein C9orf116	-2.33228	0.00031137	0.00567138	True	Lower	Q5BN46
2927	UQCRC2	Cytochrome b-c1 complex subunit 2, mitochondrial	-1.83393	0.00031784	0.00574909	True	Lower	P22695;H3BRG4;H3BSJ9
2882	RAB3A	Ras-related protein Rab-3A	4.47567	0.000319295	0.00574909	True	Higher	P20336;M0R257;S4R3Q3
3954	MTX1	Metaxin-1	-2.86289	0.000320839	0.00574909	True	Lower	Q13505;A0A0C4DFQ1;Q13505-2;Q13505-3
1756	HDHD2	Haloacid dehalogenase-like hydrolase domain-containing protein 2	2.38066	0.000326611	0.00581442	True	Higher	K7ER15;Q9H0R4;Q9H0R4-2
3084	HIBADH	3-hydroxyisobutyrate dehydrogenase, mitochondrial	-2.23531	0.000327993	0.00581442	True	Lower	P31937
5672	PACRG	Parkin coregulated gene protein	-3.28688	0.000330898	0.00583471	True	Lower	Q96M98-2;Q96M98
3549	TPI1	Triosephosphate isomerase	-1.50285	0.000334112	0.00586022	True	Lower	P60174;P60174-1;P60174-4
2228	AKAP3	A-kinase anchor protein 3	-2.19907	0.000336198	0.00586578	True	Lower	O75969
2837	LGALS3	Galectin-3;Galectin	2.80677	0.000342912	0.00595159	True	Higher	P17931;G3V3R6
5702	TSSK2	Testis-specific serine/threonine-protein kinase 2	-3.19535	0.00034536	0.00596285	True	Lower	Q96PF2
134	RIBC2	RIB43A-like with coiled-coils protein 2	-3.20074	0.000348163	0.00598011	True	Lower	A0A087X0F7;Q9H4K1
5257	SUN5	SUN domain-containing protein 5	-2.81374	0.000354273	0.00605369	True	Lower	Q8TC36;A9Z1W8
3115	HSPA1L	Heat shock 70 kDa protein 1-like	-2.38123	0.00035809	0.00608753	True	Lower	P34931
5788	HSD17B10	3-hydroxyacyl-CoA dehydrogenase type-2	-1.49034	0.000367722	0.00620316	True	Lower	Q99714;Q99714-2;Q5H928
5333	PTPMT1	Phosphatidylglycerophosphatase and protein-tyrosine phosphatase 1	-2.76322	0.000368736	0.00620316	True	Lower	Q8WUK0;Q8WUK0-2
4076	PSME4	Proteasome activator complex subunit 4	-2.31491	0.000371495	0.00620316	True	Lower	Q14997;Q14997-2;Q14997-3
4641	TEPP	Testis, prostate and placenta-expressed protein	-3.26062	0.000373085	0.00620316	True	Lower	Q6URK8;Q6URK8-2
731	CAPZB		-1.21054	0.000375593	0.00620316	True	Lower	B1AK88;B1AK87
3516	OXCT1	Succinyl-CoA:3-ketoacid coenzyme A transferase 1, mitochondrial	-2.00479	0.000377904	0.00620316	True	Lower	P55809;E9PDW2
1207	CMTM1	CKLF-like MARVEL transmembrane domain-containing protein 1	-3.26575	0.00037799	0.00620316	True	Lower	E9PIL3;Q8IZ96-17;E9PAX0;Q8IZ96-8
1595	SUN3	SUN domain-containing protein 3	-3.11238	0.000382975	0.006254	True	Lower	H7BZA7;Q8TAQ9-3;Q8TAQ9;A0A0A0MSG9;Q8TAQ9-2;H7C2N0
3854	CCDC173	Coiled-coil domain-containing protein 173	-2.9876	0.000384996	0.00625619	True	Lower	Q0VFZ6
5109	TRIML1	Probable E3 ubiquitin-protein ligase TRIML1	-2.73987	0.000389591	0.00629998	True	Lower	Q8N9V2
6719	TP53TG5	TP53-target gene 5 protein	-4.04333	0.000399131	0.00642291	True	Lower	Q9Y2B4
2559	FH	Fumarate hydratase, mitochondrial	-1.92939	0.000405857	0.00649959	True	Lower	P07954-2;P07954
1258	NDUFS8	NADH dehydrogenase [ubiquinone] iron-sulfur protein 8, mitochondrial	-3.13877	0.00040914	0.00652067	True	Lower	E9PPW7;O00217;E9PKH6;E9PN51;F8W9K7
4427	ARMC4	Armadillo repeat-containing protein 4	-2.76926	0.000414592	0.00657083	True	Lower	Q5T2S8;Q5T2S8-2
4919	WDR63	WD repeat-containing protein 63	-2.95363	0.000417575	0.00657083	True	Lower	Q8IWG1;Q8IWG1-2;E9PLK2
4737	ASRGL1	Isoaspartyl peptidase/L-asparaginase;Isoaspartyl peptidase/L-asparaginase alpha chain;Isoaspartyl peptidase/L-asparaginase beta chain	-1.6604	0.000419663	0.00657083	True	Lower	Q7L266
5259	FAM71B	Protein FAM71B	-3.56104	0.000420216	0.00657083	True	Lower	Q8TC56
2976	ATP5A1	ATP synthase subunit alpha, mitochondrial	-1.59596	0.000436394	0.00676248	True	Lower	P25705;P25705-2;P25705-3;K7EK77
2672	HSPD1	60 kDa heat shock protein, mitochondrial	-1.83801	0.000436552	0.00676248	True	Lower	P10809
3452	NUP98	Nuclear pore complex protein Nup98-Nup96;Nuclear pore complex protein Nup98;Nuclear pore complex protein Nup96	-2.85169	0.000453084	0.00698592	True	Lower	P52948-6;P52948-5;P52948;P52948-2;P52948-4;P52948-3
1354	FKBP11	Peptidyl-prolyl cis-trans isomerase;Peptidyl-prolyl cis-trans isomerase FKBP11	1.72357	0.00046779	0.00717927	True	Higher	F8VU90;Q9NYL4-2;Q9NYL4
6623	ACAD8	Isobutyryl-CoA dehydrogenase, mitochondrial	-2.12503	0.00047725	0.0072907	True	Lower	Q9UKU7;Q9UKU7-3;Q9UKU7-2
3196	MDH2	Malate dehydrogenase, mitochondrial;Malate dehydrogenase	-2.14989	0.00049138	0.00745252	True	Lower	P40926;P40926-2;G3XAL0
3647	RPL30	60S ribosomal protein L30	2.33386	0.000492339	0.00745252	True	Higher	P62888;E5RI99;A0A0C4DH44
4561	KLHL10	Kelch-like protein 10	-3.01775	0.000503282	0.00756031	True	Lower	Q6JEL2
5990	LRRCC1	Leucine-rich repeat and coiled-coil domain-containing protein 1	-3.62948	0.00050402	0.00756031	True	Lower	Q9C099-2;Q9C099
2223	ATP5H	ATP synthase subunit d, mitochondrial	-2.45673	0.000508017	0.00758592	True	Lower	O75947;O75947-2
4332	ACSBG2	Long-chain-fatty-acid--CoA ligase ACSBG2	-2.07515	0.000515863	0.00766854	True	Lower	Q5FVE4;Q5FVE4-2;Q5FVE4-3;Q5FVE4-4
3172	ETFB	Electron transfer flavoprotein subunit beta	-1.53116	0.000519822	0.00769289	True	Lower	P38117-2;P38117
1615	LOC388849		-3.18138	0.000525272	0.00773901	True	Lower	H7C350
5373	TCP11	T-complex protein 11 homolog	-2.52125	0.000530593	0.00776781	True	Lower	Q8WWU5;Q8WWU5-7;Q8WWU5-6;Q8WWU5-2
836	ATP7B	Copper-transporting ATPase 2;WND/140 kDa	-1.455	0.000531913	0.00776781	True	Lower	E7ET55;F5H748;B7ZLR4;P35670-4;P35670;P35670-2;F5H562;P35670-3;A0A0U1RQY8
5264	FNDC8	Fibronectin type III domain-containing protein 8	-3.76609	0.00054171	0.00787618	True	Lower	Q8TC99
5361	TEKT4	Tektin-4	-2.98914	0.000551401	0.00798207	True	Lower	Q8WW24
5804	SPAG8	Sperm-associated antigen 8	-2.39384	0.000553858	0.00798277	True	Lower	Q99932-3;H7C4J6;C9JAA8;Q99932;Q99932-2
4527	CEP135	Centrosomal protein of 135 kDa	-3.33172	0.000561626	0.0080597	True	Lower	Q66GS9
3131	THBS4	Thrombospondin-4	2.14104	0.000568491	0.00808871	True	Higher	P35443;E7ES19
2734	ATP1A3	Sodium/potassium-transporting ATPase subunit alpha-3	-2.49301	0.000569502	0.00808871	True	Lower	P13637;P13637-2;P13637-3;M0R116;A0A2R8YEY8;A0A0A0MT26
1337	SLC25A14	Brain mitochondrial carrier protein 1	-3.15207	0.000571234	0.00808871	True	Lower	F6SL11;O95258-2;O95258;O95258-3
3681	TUBA1B	Tubulin alpha-1B chain	3.48956	0.000574037	0.00808871	True	Higher	P68363;P68363-2
2889	COX5A	Cytochrome c oxidase subunit 5A, mitochondrial	-2.1705	0.000575848	0.00808871	True	Lower	P20674;H3BNX8;H3BRM5;H3BV69
5485	TEKT1	Tektin-1	-3.74208	0.000581669	0.008136	True	Lower	Q969V4
5231	CEP76	Centrosomal protein of 76 kDa	-2.15403	0.000584132	0.00813613	True	Lower	Q8TAP6-2;Q8TAP6
6698	RUVBL2	RuvB-like 2	-1.57921	0.000589407	0.00816058	True	Lower	Q9Y230;Q9Y230-2;M0R0Y3
5928	TSSK6	Testis-specific serine/threonine-protein kinase 6	-3.05839	0.000590811	0.00816058	True	Lower	Q9BXA6
642	FAM24A	Protein FAM24A	-2.23267	0.000593724	0.00816678	True	Lower	A6NFZ4
2355	GAS8	Growth arrest-specific protein 8	-3.37194	0.000603158	0.00826227	True	Lower	O95995;O95995-2;A0A087WZT7
2458	FUCA1	Tissue alpha-L-fucosidase	2.56395	0.000609619	0.00830744	True	Higher	P04066
2666	COX5B	Cytochrome c oxidase subunit 5B, mitochondrial	-2.71517	0.000611467	0.00830744	True	Lower	P10606
3036	PDHA2	Pyruvate dehydrogenase E1 component subunit alpha, testis-specific form, mitochondrial	-2.02653	0.000618269	0.00835193	True	Lower	P29803
5199	NUP35	Nucleoporin NUP53	-4.35358	0.000619781	0.00835193	True	Lower	Q8NFH5;Q8NFH5-3
5395	TMEM190	Transmembrane protein 190	-3.12568	0.000624984	0.00837362	True	Lower	Q8WZ59
4929	TRIM42	Tripartite motif-containing protein 42	-2.81799	0.000626442	0.00837362	True	Lower	Q8IWZ5
434	SPEM3	SPEM Family Member 3	-5.28595	0.000633191	0.00839018	True	Lower	A0A1B0GUW6
322	HADH	Hydroxyacyl-coenzyme A dehydrogenase, mitochondrial	-2.29553	0.000634792	0.00839018	True	Lower	A0A0D9SFP2;E9PF18;Q16836;Q16836-3;Q16836-2;A0A0A0MSE2;A0A1W2PNM1;A0A1W2PQV5;A0A1W2PQC2;A0A1W2PQ78;A0A1W2PRT2
6557	RSPH14	Radial spoke head 14 homolog	-3.27604	0.000635274	0.00839018	True	Lower	Q9UHP6
5389	DNAJC9	DnaJ homolog subfamily C member 9	-3.09179	0.000641041	0.00840484	True	Lower	Q8WXX5
3024	CD38	ADP-ribosyl cyclase/cyclic ADP-ribose hydrolase 1	2.54326	0.000641455	0.00840484	True	Higher	P28907
87	DNAI1	Dynein intermediate chain 1, axonemal	-3.18348	0.000662529	0.00863029	True	Lower	A0A087WWV9;Q9UI46
1578	NOL3	Nucleolar protein 3	2.12586	0.00066572	0.00863029	True	Higher	H3BUP2;H3BUN4;O60936;O60936-3;H3BM67;O60936-1
5923	FUNDC2	FUN14 domain-containing protein 2	-3.39359	0.000666472	0.00863029	True	Lower	Q9BWH2
6226	SEPSECS	O-phosphoseryl-tRNA(Sec) selenium transferase	0.996831	0.000671768	0.0086318	True	Higher	Q9HD40-3;Q9HD40
340	TSBP1	Testis-expressed basic protein 1	-3.63712	0.000674253	0.0086318	True	Lower	A0A0G2JML4
5221	CFAP61	Cilia- and flagella-associated protein 61	-2.95698	0.0006744	0.0086318	True	Lower	Q8NHU2-4;Q8NHU2
1888	DNALI1	Axonemal dynein light intermediate polypeptide 1	-3.276	0.000687553	0.0087663	True	Lower	O14645
440	TMEM191B		-2.85269	0.000691261	0.00877981	True	Lower	A0A1B0GV61;A0A087X073
3013	PSM8;PSMB8	Proteasome subunit beta type;Proteasome subunit beta type-8	3.12947	0.000707922	0.0089571	True	Higher	X5D2R7;P28062-2;P28062;Q5JNW7;A0A140T998
6700	DLEC1	Deleted in lung and esophageal cancer protein 1	-1.51214	0.000721338	0.00909215	True	Lower	Q9Y238;Q9Y238-3
6629	BAG5	BAG family molecular chaperone regulator 5	-1.50354	0.000728788	0.00915126	True	Lower	Q9UL15;Q9UL15-2;G3V274
1798	IZUMO2	Izumo sperm-egg fusion protein 2	-3.42954	0.000732464	0.00916271	True	Lower	M0R2L8;Q6UXV1;Q6UXV1-2;M0QXA9
5642	SPATA17	Spermatogenesis-associated protein 17	-2.57273	0.000738839	0.00919029	True	Lower	Q96L03
4822	SLCO6A1	Solute carrier organic anion transporter family member 6A1	-2.3036	0.000740213	0.00919029	True	Lower	Q86UG4;Q86UG4-2;C9J020;Q86UG4-3
2519	ATP5B	ATP synthase subunit beta, mitochondrial;ATP synthase subunit beta	-1.71186	0.000761276	0.00941653	True	Lower	P06576;H0YH81;F8W079
4202	IMMT	MICOS complex subunit MIC60	-3.53381	0.000764551	0.00942189	True	Lower	Q16891-2;Q16891;B9A067;Q16891-4;Q16891-3;C9J406;H7C463
5196	FLCN	Folliculin	0.847798	0.000769024	0.00944191	True	Higher	Q8NFG4
4217	CCDC96	Coiled-coil domain-containing protein 96	-2.78971	0.000778513	0.00950462	True	Lower	Q2M329
4462	C6orf163	Uncharacterized protein C6orf163	-2.46943	0.000779866	0.00950462	True	Lower	Q5TEZ5;V9GZ22
774	CS	Citrate synthase, mitochondrial;Citrate synthase	-1.45098	0.000788519	0.00957487	True	Lower	O75390;B4DJV2;A0A0C4DGI3
1654	HECTD4	Probable E3 ubiquitin-protein ligase HECTD4	2.93238	0.000802712	0.00971165	True	Higher	J3KPF0;F8VWT9;Q9Y4D8-4;Q9Y4D8;Q9Y4D8-2
4971	FAM71A	Protein FAM71A	-4.06005	0.000809034	0.00975254	True	Lower	Q8IYT1
2850	RCC1	Regulator of chromosome condensation	-3.52444	0.000816068	0.00980169	True	Lower	P18754;P18754-2;C9JW69;C9JRH2;C9JMJ4;C9J3R0;C9JQZ4
4188	DECR1	2,4-dienoyl-CoA reductase, mitochondrial	-2.31756	0.000828537	0.00990603	True	Lower	Q16698-2;Q16698;E5RJG7;E5RFV2
4324	ODF2	Outer dense fiber protein 2	-2.25778	0.000830732	0.00990603	True	Lower	Q5BJF6-7
6289	AAAS	Aladin	-2.49982	0.0008442	0.0100306	True	Lower	Q9NRG9;Q9NRG9-2;F8VZ44;H3BU82
5218	CEP70	Centrosomal protein of 70 kDa	-1.97653	0.000863093	0.0102184	True	Lower	Q8NHQ1-2;Q8NHQ1;Q8NHQ1-5;Q8NHQ1-4;C9J966;Q8NHQ1-3;C9J710;B7Z2D2
5023	PQLC1	PQ-loop repeat-containing protein 1	-2.74124	0.000875271	0.0103257	True	Lower	Q8N2U9;Q8N2U9-2
5405	HSD17B8	Estradiol 17-beta-dehydrogenase 8	-2.0407	0.000880247	0.0103476	True	Lower	Q92506
2712	SLC25A6	ADP/ATP translocase 3;ADP/ATP translocase 3, N-terminally processed	-1.41385	0.000900142	0.0105441	True	Lower	P12236
4576	DPY19L2	Probable C-mannosyltransferase DPY19L2	-1.90024	0.000903434	0.0105454	True	Lower	Q6NUT2
4367	EFHC1	EF-hand domain-containing protein 1	-3.15986	0.000913794	0.0106289	True	Lower	Q5JVL4;A0A1B0GUV2;A0A1B0GVB0;A0A1B0GTV6;Q5JVL4-3;A0A1B0GTB1;A0A1B0GVR3;A0A1B0GTF7;A0A1C7CYY1;A0A1B0GTH2;A0A1B0GTM7;A0A1B0GUP6;A0A1B0GU13
2356	NDUFB10	NADH dehydrogenase [ubiquinone] 1 beta subcomplex subunit 10	-2.83354	0.000922066	0.0106876	True	Lower	O96000;H3BPJ9;O96000-2;H3BV16
5261	SPATA18	Mitochondria-eating protein	-3.94086	0.000930643	0.0107388	True	Lower	Q8TC71
5239	ITFG1	T-cell immunomodulatory protein	2.17484	0.000932961	0.0107388	True	Higher	Q8TB96;F5GXC5;H3BUJ1
4357	EFHC2	EF-hand domain-containing family member C2	-4.63569	0.00094802	0.0108701	True	Lower	Q5JST6
5539	HVCN1	Voltage-gated hydrogen channel 1	-2.84495	0.000950926	0.0108701	True	Lower	Q96D96-4;Q96D96;Q96D96-2;Q96D96-3
6809	SAMM50	Sorting and assembly machinery component 50 homolog	-2.04249	0.000969345	0.0110425	True	Lower	Q9Y512
4354	PITRM1	Presequence protease, mitochondrial	-2.50746	0.000977291	0.0110949	True	Lower	Q5JRX3;Q5JRX3-2;Q5JRX3-3;A0A0A0MRX9
578	FAM170A	Protein FAM170A	-2.85088	0.000981254	0.0111019	True	Lower	A1A519-2;A1A519;D6RIE9;A1A519-3;A1A519-4;A2VCN0
6787	KNSTRN	Small kinetochore-associated protein	-2.1655	0.00100934	0.0113207	True	Lower	Q9Y448;Q9Y448-2;V9GY01;Q9Y448-3;H0YM11
6630	CFAP45	Cilia- and flagella-associated protein 45	-3.39034	0.0010155	0.0113207	True	Lower	Q9UL16;Q9UL16-2;A0A087X182
4353	CXorf66	Uncharacterized protein CXorf66	-2.53071	0.00101943	0.0113207	True	Lower	Q5JRM2
5641	CAPZA3	F-actin-capping protein subunit alpha-3	-2.71036	0.00102007	0.0113207	True	Lower	Q96KX2
1211	NPIPB6	Nuclear pore complex-interacting protein family member B6	-3.1948	0.00102108	0.0113207	True	Lower	E9PS57;E9PJ23
1705	BUB3	Mitotic checkpoint protein BUB3	-1.62621	0.00102108	0.0113207	True	Lower	J3QT28;O43684-2;O43684;J3QSX4
6445	CCDC180	Coiled-coil domain-containing protein 180	-2.09585	0.00103076	0.0113838	True	Lower	Q9P1Z9-2;Q9P1Z9
3769	DHODH	Dihydroorotate dehydrogenase (quinone), mitochondrial	-2.67903	0.0010365	0.0113838	True	Lower	Q02127;I3NI32
627	PGP	Phosphoglycolate phosphatase	-1.65279	0.00103708	0.0113838	True	Lower	A6NDG6
6364	OXSM	3-oxoacyl-[acyl-carrier-protein] synthase, mitochondrial	-1.95481	0.00104804	0.0114661	True	Lower	Q9NWU1;Q9NWU1-2;C9J2G3;C9JQQ2
2172	PMPCB	Mitochondrial-processing peptidase subunit beta	-2.71947	0.00106096	0.0115694	True	Lower	O75439;G3V0E4
2460	ALDOA	Fructose-bisphosphate aldolase A;Fructose-bisphosphate aldolase	-1.24263	0.00107502	0.0116214	True	Lower	P04075-2;H3BPS8
5171	STKLD1	Serine/threonine kinase-like domain-containing protein STKLD1	-2.1908	0.00107631	0.0116214	True	Lower	Q8NE28;Q8NE28-2
4417	CFAP70	Cilia- and flagella-associated protein 70	-2.23155	0.0010768	0.0116214	True	Lower	Q5T0N1-2;Q5T0N1
4961	CCDC105	Coiled-coil domain-containing protein 105	-4.46625	0.00107976	0.0116214	True	Lower	Q8IYK2
6096	DNAJC5	DnaJ homolog subfamily C member 5	3.26939	0.00108462	0.011636	True	Higher	Q9H3Z4;Q9H3Z4-2
2741	TPT1	Translationally-controlled tumor protein	3.61945	0.00110579	0.0118249	True	Higher	P13693;J3KPG2;Q5W0H4;A0A0B4J2C3;P13693-2;E9PJF7
5358	C10orf82	Uncharacterized protein C10orf82	-2.47517	0.001121	0.0119489	True	Lower	Q8WW14
3026	IMPA1	Inositol monophosphatase 1	-1.67381	0.00118015	0.0124742	True	Lower	P29218;P29218-3;H0YBL1;E5RG13;E5RIP7;P29218-2;E5RG94;E5RHE9;E5RI82;E5RGY4;E5RIF4
2017	PPIH	Peptidyl-prolyl cis-trans isomerase H;Peptidyl-prolyl cis-trans isomerase	1.54071	0.00118046	0.0124742	True	Higher	O43447;C9JQD4
6332	ABHD10	Mycophenolic acid acyl-glucuronide esterase, mitochondrial	-1.60088	0.00118157	0.0124742	True	Lower	Q9NUJ1;Q9NUJ1-2
5114	TTC29	Tetratricopeptide repeat protein 29	-3.29542	0.00118642	0.0124856	True	Lower	Q8NA56;E7EQ14;G5E9Z5;Q8NA56-2;E7EQZ6;H7BYT6
2593	GSTP1	Glutathione S-transferase P	2.50993	0.00119665	0.0125535	True	Higher	P09211;A8MX94
2994	VARS	Valine--tRNA ligase	-1.30608	0.0012024	0.012574	True	Lower	P26640;A0A140T936
5662	AK7	Adenylate kinase 7	-2.89429	0.00121133	0.0126276	True	Lower	Q96M32
3286	UQCRFS1;UQCRFS1P1	Cytochrome b-c1 complex subunit Rieske, mitochondrial;Cytochrome b-c1 complex subunit 11;Putative cytochrome b-c1 complex subunit Rieske-like protein 1	-1.66938	0.00121765	0.0126536	True	Lower	P47985;P0C7P4
1626	SLC25A11	Mitochondrial 2-oxoglutarate/malate carrier protein	-2.91708	0.00122207	0.0126599	True	Lower	I3L1P8;Q02978;Q02978-2
3359	SMCP	Sperm mitochondrial-associated cysteine-rich protein	-3.21126	0.00122734	0.0126749	True	Lower	P49901
1398	WBP2NL	Postacrosomal sheath WW domain-binding protein	-3.09328	0.00123766	0.012737	True	Lower	F8WDR4;Q6ICG8;F8WCF8
1549	C16orf95		-2.52897	0.00124104	0.012737	True	Lower	H3BNZ7
5673	AK8	Adenylate kinase 8	-2.73799	0.00124661	0.0127547	True	Lower	Q96MA6
4559	FAM166A	Protein FAM166A	-3.48955	0.00125415	0.0127624	True	Lower	Q6J272;Q6J272-2
1583	SMPD4	Sphingomyelin phosphodiesterase 4	-3.11854	0.00125883	0.0127624	True	Lower	H7BXF4;Q9NXE4-2;Q9NXE4-6;Q9NXE4-8;Q9NXE4-10;Q9NXE4-9;Q9NXE4-7;Q9NXE4-5
3919	SELENBP1	Selenium-binding protein 1	2.99768	0.00126463	0.0127624	True	Higher	Q13228;Q13228-4;Q13228-3;Q13228-2
580	ARHGEF37	Rho guanine nucleotide exchange factor 37	2.16972	0.00126498	0.0127624	True	Higher	A1IGU5
1223	ACAT1		-2.56434	0.00126905	0.0127624	True	Lower	E9PKF3
5183	MNS1	Meiosis-specific nuclear structural protein 1	-2.85582	0.00127046	0.0127624	True	Lower	Q8NEH6
4434	CCDC183	Coiled-coil domain-containing protein 183	-2.5841	0.00128426	0.012862	True	Lower	Q5T5S1;Q5T5S1-2
2511	KRT18	Keratin, type I cytoskeletal 18	2.10656	0.00129146	0.0128952	True	Higher	P05783;F8VZY9
6019	IQCG	IQ domain-containing protein G	-2.67562	0.00131101	0.013051	True	Lower	Q9H095;Q9H095-2;C9JKX8
616	CFAP69	Cilia- and flagella-associated protein 69	-2.47097	0.00132763	0.0131128	True	Lower	A5D8W1;A5D8W1-5;A5D8W1-2
2699	IGF2R	Cation-independent mannose-6-phosphate receptor	1.42008	0.00133085	0.0131128	True	Higher	P11717
6518	CCDC39	Coiled-coil domain-containing protein 39	-2.7193	0.00133094	0.0131128	True	Lower	Q9UFE4;F8WBW2;Q9UFE4-2
2516	GLA	Alpha-galactosidase A	3.22929	0.00133303	0.0131128	True	Higher	P06280
6268	FSCN3	Fascin-3	-2.18554	0.00134123	0.0131544	True	Lower	Q9NQT6;Q9NQT6-2
4970	BOD1L2	Biorientation of chromosomes in cell division protein 1-like 2	-3.73359	0.00134791	0.0131809	True	Lower	Q8IYS8
5336	UBTD2	Ubiquitin domain-containing protein 2	-2.36631	0.00137171	0.0133742	True	Lower	Q8WUN7
4374	FAM209B	Protein FAM209B	-2.13482	0.00139845	0.0135949	True	Lower	Q5JX69
3164	DLST	Dihydrolipoyllysine-residue succinyltransferase component of 2-oxoglutarate dehydrogenase complex, mitochondrial	-1.65248	0.00140529	0.0136215	True	Lower	P36957;P36957-2;Q86SW4
5709	ODF3	Outer dense fiber protein 3	-3.43895	0.00145238	0.0140135	True	Lower	Q96PU9;Q96PU9-3;F8W6Z3
1246	ATP5L	ATP synthase subunit g, mitochondrial	-2.77785	0.0014549	0.0140135	True	Lower	E9PN17;O75964
5593	PDLIM5	PDZ and LIM domain protein 5	2.32801	0.00145842	0.0140135	True	Higher	Q96HC4;Q96HC4-4;Q96HC4-7;Q96HC4-6;H0Y8Y3
2944	JAK1	Tyrosine-protein kinase JAK1	-2.34133	0.00146534	0.014033	True	Lower	P23458
4211	IZUMO4	Izumo sperm-egg fusion protein 4	-3.41645	0.00146892	0.014033	True	Lower	Q1ZYL8-2
1707	CHCHD6	MICOS complex subunit MIC25	-2.7933	0.00150148	0.0142871	True	Lower	J3QTA6;Q9BRQ6;J3QTB2;H0Y922
6619	TSPAN16	Tetraspanin-16	-2.43592	0.00150413	0.0142871	True	Lower	Q9UKR8-3;Q9UKR8-2;Q9UKR8;Q9UKR8-4
3113	EPHX2	Bifunctional epoxide hydrolase 2;Cytosolic epoxide hydrolase 2;Lipid-phosphate phosphatase	2.37682	0.00152287	0.0144237	True	Higher	P34913;E5RFU2;P34913-3;E5RFH6
789	TMBIM1	Protein lifeguard 3	3.24857	0.00152751	0.0144265	True	Higher	C9JEN3;C9IYT2;F8WDY4;C9IZ27;C9JW19;C9JWV9;B4DUD2;Q969X1
4740	PARS2	Probable proline--tRNA ligase, mitochondrial	-2.93815	0.00153691	0.0144515	True	Lower	Q7L3T8
4422	UBXN11	UBX domain-containing protein 11	-2.35616	0.00154102	0.0144515	True	Lower	Q5T124;Q5T124-2;Q5T124-4;Q5T124-8;Q5T124-3;Q5T124-6;Q5T124-7;X6R8K8
1958	RGL2	Ral guanine nucleotide dissociation stimulator-like 2	1.55453	0.00154324	0.0144515	True	Higher	O15211;O15211-2
2610	DLD	Dihydrolipoyl dehydrogenase, mitochondrial;Dihydrolipoyl dehydrogenase	-2.2046	0.00154793	0.0144546	True	Lower	P09622;E9PEX6;P09622-2;P09622-3
3176	HSPA9	Stress-70 protein, mitochondrial	-1.37428	0.00156565	0.014579	True	Lower	P38646
2256	TMEM63A	CSC1-like protein 1	2.60287	0.00157838	0.0146441	True	Higher	O94886
6815	NME7	Nucleoside diphosphate kinase 7	-1.89316	0.00158147	0.0146441	True	Lower	Q9Y5B8;B4DXC8;Q9Y5B8-2;E9PNU1
4436	C10orf62	Uncharacterized protein C10orf62	-3.21539	0.00159743	0.0147507	True	Lower	Q5T681
2703	PABPC1	Polyadenylate-binding protein 1;Polyadenylate-binding protein	1.91019	0.00160559	0.0147848	True	Higher	P11940;E7EQV3;P11940-2;E7ERJ7;A0A087WTT1;H0YAR2
5428	PXDN	Peroxidasin homolog	1.84291	0.00162421	0.014907	True	Higher	Q92626;H7C1W1;Q92626-2
5362	HMGB4	High mobility group protein B4	-3.25824	0.00162785	0.014907	True	Lower	Q8WW32
641	NUDT5	ADP-sugar pyrophosphatase	2.0952	0.00166016	0.015161	True	Higher	A6NFX8;Q9UKK9;A6NJU6;A6NCQ0
4660	OLFM4	Olfactomedin-4	3.82458	0.00167331	0.015239	True	Higher	Q6UX06
4682	HSDL2	Hydroxysteroid dehydrogenase-like protein 2	-2.28412	0.00168286	0.0152627	True	Lower	Q6YN16;Q6YN16-2
5160	CCDC168	Coiled-coil domain-containing protein 168	-2.25283	0.00168812	0.0152627	True	Lower	Q8NDH2
2716	CKB	Creatine kinase B-type	2.36695	0.00168972	0.0152627	True	Higher	P12277;G3V4N7
6256	EQTN	Equatorin	-3.53907	0.00171139	0.0154165	True	Lower	Q9NQ60;Q9NQ60-3
5369	SSMEM1	Serine-rich single-pass membrane protein 1	-2.47763	0.00172505	0.0154974	True	Lower	Q8WWF3
1264	CRYAB	Alpha-crystallin B chain	2.19438	0.00173158	0.0155141	True	Higher	E9PR44;P02511;A0A024R3B9;E9PNH7;E9PJL7;E9PRA8
1141	HDHD1	Pseudouridine-5-phosphatase	1.66276	0.00174489	0.0155502	True	Higher	E7EVH9;Q08623-3;Q08623;Q08623-4
5728	VPS13A	Vacuolar protein sorting-associated protein 13A	-2.64545	0.00174499	0.0155502	True	Lower	Q96RL7;Q96RL7-4;Q96RL7-3
4708	FAM205A	Protein FAM205A	-4.09436	0.00175639	0.0155998	True	Lower	Q6ZU69
2645	MPC1L	Mitochondrial pyruvate carrier 1-like protein	-3.84127	0.00175998	0.0155998	True	Lower	P0DKB6
195	FSD1L	FSD1-like protein	-2.55708	0.00177105	0.0156561	True	Lower	A0A0C4DG97;A0A0A0MRS5;F8W946;Q9BXM9-2;Q9BXM9;Q8N450;C9JD05
4697	C9orf171	Uncharacterized protein C9orf171	-3.14918	0.00179378	0.0158083	True	Lower	Q6ZQR2;Q6ZQR2-2;A2A393
6077	PPA2	Inorganic pyrophosphatase 2, mitochondrial	-1.73076	0.00179875	0.0158083	True	Lower	Q9H2U2;Q9H2U2-2;Q9H2U2-3;Q9H2U2-6;H0Y9D8;D6R967
4544	CYB5R2	NADH-cytochrome b5 reductase 2	-2.34531	0.00180258	0.0158083	True	Lower	Q6BCY4;Q6BCY4-2;E9PIV9;E9PMI2;E9PQW2;E9PRM4
632	ARRDC5	Arrestin domain-containing protein 5	-2.07884	0.00180992	0.0158308	True	Lower	A6NEK1
1349	METTL7A	Methyltransferase-like protein 7A	1.91653	0.00182305	0.0158922	True	Higher	F8VQX6;H0YI09;Q9H8H3
2750	GYS1	Glycogen [starch] synthase, muscle	2.33519	0.00183085	0.0158922	True	Higher	P13807-2;P13807
4938	ODF3L1	Outer dense fiber protein 3-like protein 1	-2.16849	0.00183131	0.0158922	True	Lower	Q8IXM7
385	SPTY2D1OS	Putative transmembrane protein	-3.06196	0.00185189	0.0160288	True	Lower	A0A0U1RQZ7;A0A0U1RR47
6203	SLC25A19	Mitochondrial thiamine pyrophosphate carrier	-2.47685	0.00187873	0.0162187	True	Lower	Q9HC21;Q9HC21-2
2961	ATP5F1	ATP synthase F(0) complex subunit B1, mitochondrial	-1.97473	0.00190835	0.0164317	True	Lower	P24539;Q5QNZ2
4484	WDR78	WD repeat-containing protein 78	-2.31847	0.00191829	0.0164744	True	Lower	Q5VTH9;Q5VTH9-2;H0YDI6;Q5VTH9-3
3987	BLMH	Bleomycin hydrolase	2.23695	0.00193879	0.0166075	True	Higher	Q13867;K7ESE8;J3KSD8;K7ES02
6840	BACE2	Beta-secretase 2	1.62821	0.00194506	0.0166182	True	Higher	Q9Y5Z0-5;Q9Y5Z0-4;Q9Y5Z0-2;Q9Y5Z0;Q9Y5Z0-3
3502	AQP5	Aquaporin-5	-1.86698	0.00198826	0.0169436	True	Lower	P55064
6622	ACSL6	Long-chain-fatty-acid--CoA ligase 6	-1.94998	0.00200804	0.0170267	True	Lower	Q9UKU0;Q9UKU0-9;Q9UKU0-1;Q9UKU0-5;Q9UKU0-6;Q9UKU0-3;Q9UKU0-8;E7ERD7;Q9UKU0-7;Q9UKU0-2
232	IVD	Isovaleryl-CoA dehydrogenase, mitochondrial	-2.2887	0.00200828	0.0170267	True	Lower	A0A0A0MT83;P26440;P26440-2;H0YLC3;H7C4G6
6558	BCAP29	B-cell receptor-associated protein 29	-1.88078	0.00202953	0.017163	True	Lower	Q9UHQ4;C9JTE9;H7C5E2;Q9UHQ4-2;B7Z2L0;C9IYK6;H0Y7N8;F8WB99
6032	CCDC113	Coiled-coil domain-containing protein 113	-2.18522	0.00203565	0.0171709	True	Lower	Q9H0I3;Q9H0I3-2
3341	SARS	Serine--tRNA ligase, cytoplasmic	1.9954	0.00208902	0.0175764	True	Higher	Q5T5C7;P49591
6609	ADAM29	Disintegrin and metalloproteinase domain-containing protein 29	-3.02084	0.00209641	0.0175939	True	Lower	Q9UKF5;Q9UKF5-2;Q9UKF5-3
4951	DRC7	Dynein regulatory complex subunit 7	-2.20157	0.00210537	0.0176245	True	Lower	Q8IY82;Q8IY82-2;H3BRN2
5100	C7orf31	Uncharacterized protein C7orf31	-2.97154	0.00214819	0.0179145	True	Lower	Q8N865
5793	NAP1L4	Nucleosome assembly protein 1-like 4	2.21652	0.00215081	0.0179145	True	Higher	Q99733;Q99733-2;C9J6D1;C9JZI7;E9PNW0;E9PJJ2;E9PS34;E9PNJ7;A8MXH2;E9PKT8
5768	NUP88	Nuclear pore complex protein Nup88	-2.04982	0.00216361	0.0179759	True	Lower	Q99567;J3KMX1
4181	CAMK4	Calcium/calmodulin-dependent protein kinase type IV	-2.90892	0.00218029	0.0180691	True	Lower	Q16566
1921	UQCRQ	Cytochrome b-c1 complex subunit 8	-2.03633	0.00219379	0.0181357	True	Lower	O14949
4472	EFCAB6	EF-hand calcium-binding domain-containing protein 6	-3.15548	0.00220104	0.0181504	True	Lower	Q5THR3;Q5THR3-2;Q5THR3-5
3143	CYLC1	Cylicin-1	-3.51425	0.00220992	0.0181784	True	Lower	P35663
3014	PSMA5	Proteasome subunit alpha type-5	-1.10035	0.00223	0.018248	True	Lower	P28066;P28066-2
3683	TUBB4B	Tubulin beta-4B chain	-1.14284	0.00223174	0.018248	True	Lower	P68371
4453	AK9	Adenylate kinase 9	-2.43429	0.0022349	0.018248	True	Lower	Q5TCS8;Q5TCS8-6
5298	ACTRT2	Actin-related protein T2	-3.0421	0.00226749	0.0184686	True	Lower	Q8TDY3
4965	THNSL1	Threonine synthase-like 1	-2.43017	0.00230229	0.0186807	True	Lower	Q8IYQ7
3653	PPIA	Peptidyl-prolyl cis-trans isomerase A;Peptidyl-prolyl cis-trans isomerase A, N-terminally processed;Peptidyl-prolyl cis-trans isomerase	2.75201	0.0023048	0.0186807	True	Higher	P62937;F8WE65;C9J5S7
6768	FIS1	Mitochondrial fission 1 protein	1.88862	0.00234305	0.0189444	True	Higher	Q9Y3D6
460		Extensin-like	-4.08854	0.00239601	0.0192723	True	Lower	A0A1W2PNU3
3798	SSBP1	Single-stranded DNA-binding protein, mitochondrial	-2.85793	0.00239777	0.0192723	True	Lower	Q04837;A0A0G2JLD8;E7EUY5;C9K0U8
1180	TBL2	Transducin beta-like protein 2	-1.68822	0.00240104	0.0192723	True	Lower	E9PF19;Q9Y4P3;Q96E41
2489	ATP1B1	Sodium/potassium-transporting ATPase subunit beta-1	-2.26794	0.00241172	0.0193112	True	Lower	P05026;P05026-2;V9GYR2
6326	CUTC	Copper homeostasis protein cutC homolog	-2.49258	0.00245439	0.0196056	True	Lower	Q9NTM9;A0A0B4J226;Q5TCZ7
4360	C9orf152	Uncharacterized protein C9orf152	1.52523	0.00250164	0.0199349	True	Higher	Q5JTZ5
5681	COG8	Conserved oligomeric Golgi complex subunit 8	-2.09677	0.00251694	0.0200087	True	Lower	Q96MW5;H3BQV3
4729	SPATC1	Speriolin	-2.80303	0.00253356	0.0200927	True	Lower	Q76KD6
4474	SPATA31A1;SPATA31A6;SPATA31A7;SPATA31A3;SPATA31A5	Spermatogenesis-associated protein 31A1;Spermatogenesis-associated protein 31A6;Spermatogenesis-associated protein 31A7;Spermatogenesis-associated protein 31A3;Spermatogenesis-associated protein 31A5	-2.47066	0.00255777	0.0202363	True	Lower	Q5TZJ5;Q5VVP1;Q8IWB4;Q5VYP0;Q5VU36
623	C19orf71	Uncharacterized protein C19orf71	-3.22935	0.00256725	0.020263	True	Lower	A6NCJ1
5671	CCDC42	Coiled-coil domain-containing protein 42A	-2.43499	0.00258751	0.0203743	True	Lower	Q96M95;Q96M95-2
284	ECI2	Enoyl-CoA delta isomerase 2, mitochondrial	-2.11365	0.0026036	0.0204523	True	Lower	A0A0C4DGA2;O75521-2;O75521;F1LLU7;F8WAW4;C9JB63
4375	FAM209A	Protein FAM209A	-2.74728	0.00260975	0.0204523	True	Lower	Q5JX71
2787	CD46	Membrane cofactor protein	-3.62191	0.00262171	0.0204975	True	Lower	P15529-7;P15529-4;P15529-6;P15529-3;P15529-5;P15529-2;P15529-16
3592	HSPE1	10 kDa heat shock protein, mitochondrial	-2.30545	0.00263629	0.0205536	True	Lower	P61604;B8ZZL8
152	C2orf74	Uncharacterized protein C2orf74	-1.73054	0.00264169	0.0205536	True	Lower	A8MZ97;A0A087X1C3;C9JBF1
5145	PDPR	Pyruvate dehydrogenase phosphatase regulatory subunit, mitochondrial	-1.78188	0.00264747	0.0205536	True	Lower	Q8NCN5;A8MT40;H3BQG3
586	ACO2	Aconitate hydratase, mitochondrial	-1.70189	0.00266356	0.0206302	True	Lower	A2A274;Q99798
3159	PPP1CC	Serine/threonine-protein phosphatase PP1-gamma catalytic subunit;Serine/threonine-protein phosphatase	-1.66552	0.00268647	0.0207252	True	Lower	P36873-2;P36873;F8VYE8;F8VR82;F8W0W8
496	PPT1	Palmitoyl-protein thioesterase 1	1.96601	0.00268834	0.0207252	True	Higher	A0A2C9F2P4;A0A286YFF7;P50897;Q5T0S4;A0A286YFE3;A0A286YFL8;P50897-2
2861	GGT1;GGT3P;GGT2	Gamma-glutamyltranspeptidase 1;Gamma-glutamyltranspeptidase 1 heavy chain;Gamma-glutamyltranspeptidase 1 light chain;Putative gamma-glutamyltranspeptidase 3;Putative gamma-glutamyltranspeptidase 3 heavy chain;Putative gamma-glutamyltranspeptidase 3 light chain;Inactive gamma-glutamyltranspeptidase 2	1.93565	0.00272114	0.0209294	True	Higher	P19440;E7ET76;P19440-2;A6NGU5;B5MCK8;P36268-3;P36268;P36268-2
5113	IQUB	IQ and ubiquitin-like domain-containing protein	-2.63639	0.00276392	0.0212	True	Lower	Q8NA54;Q8NA54-2
1243	CD151	Tetraspanin;CD151 antigen	2.38058	0.00277156	0.0212	True	Higher	K4DIA7;E9PMR4;P48509;E9PRJ3
2221	PIAS2	E3 SUMO-protein ligase PIAS2	-2.84052	0.0027755	0.0212	True	Lower	O75928-2;O75928;A0A087WUY7;O75928-3
6307	SPANXB1	Sperm protein associated with the nucleus on the X chromosome B/F	-2.67133	0.00279447	0.0212958	True	Lower	Q9NS25
3530	PRSS12	Neurotrypsin	-2.0283	0.00281156	0.0213769	True	Lower	P56730
3531	EDDM3B	Epididymal secretory protein E3-beta	4.07629	0.0028893	0.0219177	True	Higher	P56851
1829	CLIC1	Chloride intracellular channel protein 1	1.37682	0.00290791	0.0220085	True	Higher	O00299
2922	FDXR	NADPH:adrenodoxin oxidoreductase, mitochondrial	-1.63382	0.00292322	0.022074	True	Lower	P22570-3;P22570;P22570-7;P22570-2;A0A0A0MT64;J3QQX3;A0A0C4DFN8;A0A0A0MSZ4;P22570-5;P22570-4;A0A0C4DGN7;A0A0A0MTR6;P22570-6;A0A0A0MTN9
4075	ODF1	Outer dense fiber protein 1	-2.0453	0.00293663	0.0221248	True	Lower	Q14990
4994	TCTE3	Tctex1 domain-containing protein 3	-3.93467	0.00294603	0.0221453	True	Lower	Q8IZS6
3162	SERPINB5	Serpin B5	1.86223	0.00297034	0.0222473	True	Higher	P36952;P36952-2
6672	FAF1	FAS-associated factor 1	-1.05448	0.00297374	0.0222473	True	Lower	Q9UNN5;B1ANM7;Q9UNN5-2;B3KT28
557	GLUL	Glutamine synthetase	-2.13691	0.00298556	0.0222473	True	Lower	A0A2R8YDT1
6783	DOPEY2	Protein dopey-2	3.18615	0.00298644	0.0222473	True	Higher	Q9Y3R5;Q9Y3R5-2
4083	FAM175B	BRISC complex subunit Abro1	1.97422	0.00302021	0.0224484	True	Higher	Q15018
6149	NIPAL2	NIPA-like protein 2	1.59966	0.0030836	0.0228269	True	Higher	Q9H841-2
891	HIGD1A	HIG1 domain family member 1A, mitochondrial	-3.98053	0.00309012	0.0228269	True	Lower	C9JAW5;C9JNU6;Q9Y241
5256	ENKUR	Enkurin	-2.9377	0.00309179	0.0228269	True	Lower	Q8TC29;A0A087WUX1
2601	GNAO1	Guanine nucleotide-binding protein G(o) subunit alpha	2.86167	0.00311782	0.0229679	True	Higher	P09471-2;P09471;H3BTM2
4583	IRGC	Interferon-inducible GTPase 5	-2.62183	0.00313293	0.0230281	True	Lower	Q6NXR0;M0R0T1
3408	IDH3G	Isocitrate dehydrogenase [NAD] subunit gamma, mitochondrial;Isocitrate dehydrogenase [NAD] subunit, mitochondrial	-2.12919	0.00319409	0.0234257	True	Lower	P51553;P51553-2;E7EQB8;G5E9Q7;E9PF84
2537	KLK3	Prostate-specific antigen	2.49684	0.00325805	0.023842	True	Higher	P07288;M0R1F0;Q8NCW4;P07288-3;P07288-5;P07288-2;M0R1Z7;M0QZF9;M0R294
3023	LAP3	Cytosol aminopeptidase	-1.07236	0.00337858	0.0246696	True	Lower	P28838;P28838-2
5760	PFDN5	Prefoldin subunit 5	1.99012	0.00344722	0.0251155	True	Higher	Q99471;H3BPF6;H3BMQ1;Q99471-2;Q99471-3
5612	USMG5	Up-regulated during skeletal muscle growth protein 5	-2.5458	0.00345676	0.0251298	True	Lower	Q96IX5
5226	PSMA8	Proteasome subunit alpha type-7-like	-2.87362	0.00352684	0.0255433	True	Lower	Q8TAA3-5;Q8TAA3;Q8TAA3-2;A0A087WYS6
2540	ANXA2;ANXA2P2	Annexin A2;Annexin;Putative annexin A2-like protein	1.48691	0.00353754	0.0255433	True	Higher	P07355;P07355-2;H0YN42;H0YMU9;H0YMD0;A6NMY6;H0YM50;H0YKS4;H0YNP5;H0YN28;H0YL33
3453	BLVRA	Biliverdin reductase A	2.94063	0.00354359	0.0255433	True	Higher	P53004
3103	ACSL1	Long-chain-fatty-acid--CoA ligase 1	-1.22524	0.00354908	0.0255433	True	Lower	P33121;E7EPM6;P33121-3;P33121-2;B7Z3Z9
4558	ANO7	Anoctamin-7	3.43647	0.00355217	0.0255433	True	Higher	Q6IWH7;Q6IWH7-3
5175	C19orf18	Uncharacterized protein C19orf18	-2.46572	0.00356525	0.0255819	True	Lower	Q8NEA5
2899	CSRP1	Cysteine and glycine-rich protein 1	2.49947	0.00357817	0.0256191	True	Higher	P21291;E9PS42;E9PND2
5553	IQCD	IQ domain-containing protein D	-2.41836	0.00362653	0.0259094	True	Lower	Q96DY2;Q96DY2-2;F8VZV9;Q96DY2-3
3631	RPS4X	40S ribosomal protein S4, X isoform	1.69604	0.00364364	0.0259524	True	Higher	P62701
6066	CXCL16	C-X-C motif chemokine 16	-2.93462	0.00364821	0.0259524	True	Lower	Q9H2A7
4943	LMNTD2	Lamin tail domain-containing protein 2	-2.08943	0.00366345	0.026005	True	Lower	Q8IXW0
5205	STEAP2	Metalloreductase STEAP2	2.00564	0.00368699	0.0260828	True	Higher	Q8NFT2;Q8NFT2-2;B5MC02;Q8NFT2-3;C9JLP2
2488	ATP1A1	Sodium/potassium-transporting ATPase subunit alpha-1	-1.80914	0.00369014	0.0260828	True	Lower	P05023-4;P05023;P05023-3;P05023-2
6705	RUVBL1	RuvB-like 1	-1.23803	0.00374903	0.0264426	True	Lower	Q9Y265;Q9Y265-2;E7ETR0
6881	CAPN7	Calpain-7	1.28203	0.00376903	0.0265272	True	Higher	Q9Y6W3
1087	PSD3	PH and SEC7 domain-containing protein 3	-2.29018	0.00379714	0.0266232	True	Lower	E5RJ29;Q9NYI0-3;Q9NYI0-2;Q9NYI0;B4DKF8
3787	TGFBR3	Transforming growth factor beta receptor type 3	2.21633	0.0038036	0.0266232	True	Higher	Q03167;Q03167-2
4267	HYDIN	Hydrocephalus-inducing protein homolog	-3.45257	0.00380676	0.0266232	True	Lower	Q4G0P3
3017	PSMB5	Proteasome subunit beta type-5	-0.896362	0.00383992	0.0267261	True	Lower	P28074;P28074-3
1900	FPGT	Fucose-1-phosphate guanylyltransferase	1.54131	0.00384328	0.0267261	True	Higher	O14772;O14772-2
3680	EEF1A1;EEF1A1P5	Elongation factor 1-alpha 1;Putative elongation factor 1-alpha-like 3;Elongation factor 1-alpha	1.52012	0.00384924	0.0267261	True	Higher	P68104;Q5VTE0;A0A087WVQ9;P68104-2;A0A087WV01
1793	EPS15L1	Epidermal growth factor receptor substrate 15-like 1	1.14623	0.00386049	0.0267261	True	Higher	M0R165;Q9UBC2-3;Q9UBC2;Q9UBC2-2;Q9UBC2-4;M0R2S2
2258	ERLIN2	Erlin-2	-0.973317	0.00386177	0.0267261	True	Lower	O94905;E5RHW4
3287	ATP5O	ATP synthase subunit O, mitochondrial	-1.51266	0.00392202	0.0270559	True	Lower	P48047;H7C0C1
3299	PPP3CC	Serine/threonine-protein phosphatase 2B catalytic subunit gamma isoform;Serine/threonine-protein phosphatase	-1.95745	0.00393029	0.0270559	True	Lower	P48454;P48454-3;G3V111
673	CD81	Tetraspanin;CD81 antigen	3.20898	0.00393392	0.0270559	True	Higher	E9PRJ8;H0YDL9;H0YDJ9;A6NMH8;P60033;E9PJK1;E9PIF1
6062	ATG5	Autophagy protein 5	1.79326	0.00395645	0.0271157	True	Higher	Q9H1Y0;A0A2R8Y718;Q9H1Y0-2;A0A1B0GV54;A0A1B0GUS1;L7UQJ2
638	C5orf60	Putative uncharacterized protein C5orf60	-3.56972	0.0039705	0.0271157	True	Lower	A6NFR6;A6NFR6-3
3570	RAB2A	Ras-related protein Rab-2A	-1.18098	0.00398311	0.0271157	True	Lower	P61019;P61019-2;E9PKL7
2053	SSNA1	Sjoegren syndrome nuclear autoantigen 1	-2.11666	0.00398747	0.0271157	True	Lower	O43805
6185	SIAE	Sialate O-acetylesterase	2.44988	0.00398819	0.0271157	True	Higher	Q9HAT2;Q9HAT2-2
4769	NUP54	Nucleoporin p54	-1.91036	0.00399169	0.0271157	True	Lower	Q7Z3B4;Q7Z3B4-3;Q7Z3B4-2
4509	ARMC3	Armadillo repeat-containing protein 3	-1.96931	0.00400283	0.0271351	True	Lower	Q5W041-4;Q5W041;Q5W041-3;B4DXS3
2751	PRKAR2A	cAMP-dependent protein kinase type II-alpha regulatory subunit	-1.19046	0.00401092	0.0271351	True	Lower	P13861;P13861-2
2426	APCS	Serum amyloid P-component;Serum amyloid P-component(1-203)	-1.98229	0.00405002	0.0272997	True	Lower	P02743
2658	ACR	Acrosin;Acrosin light chain;Acrosin heavy chain	-2.28202	0.00405506	0.0272997	True	Lower	P10323
3737	TFAM	Transcription factor A, mitochondrial	-2.65962	0.00405995	0.0272997	True	Lower	Q00059;Q00059-2;H7BYN3
2878	KLK2	Kallikrein-2	3.75728	0.00408835	0.027435	True	Higher	P20151;P20151-4;P20151-2
2749	ETFA	Electron transfer flavoprotein subunit alpha, mitochondrial	-1.35003	0.00411221	0.0275394	True	Lower	P13804;P13804-2;H0YK49;H0YLU7;H0YL12;H0YNX6;H0YKF0
1815	GTPBP1	GTP-binding protein 1	1.96054	0.00414768	0.0276959	True	Higher	O00178
5538	REPS1	RalBP1-associated Eps domain-containing protein 1	1.73832	0.0041523	0.0276959	True	Higher	Q96D71-2;Q96D71-4;E9PMG1;H0YDT0;Q96D71-3;Q96D71
6866	COMMD10	COMM domain-containing protein 10	0.718884	0.00416781	0.0277436	True	Higher	Q9Y6G5;D6RJ90;D6RC04
4447	CPTP	Ceramide-1-phosphate transfer protein	-1.89286	0.00420028	0.0279037	True	Lower	Q5TA50;J3KST3
5664	CCDC114	Coiled-coil domain-containing protein 114	-1.80964	0.00421613	0.0279529	True	Lower	Q96M63;Q96M63-5;Q96M63-4
4696	SPATA31D1	Spermatogenesis-associated protein 31D1	-3.11314	0.00424741	0.0281041	True	Lower	Q6ZQQ2
2381	AK1	Adenylate kinase isoenzyme 1	-1.85612	0.00427818	0.0281463	True	Lower	Q5T9B7;P00568
5811	GDF15	Growth/differentiation factor 15	2.66065	0.00428305	0.0281463	True	Higher	Q99988
2034	TSPAN6	Tetraspanin-6	2.92147	0.00429138	0.0281463	True	Higher	O43657;A0A087WZU5;A0A087WYV6
3346	ACADVL	Very long-chain specific acyl-CoA dehydrogenase, mitochondrial	-1.48395	0.00429161	0.0281463	True	Lower	P49748;P49748-3;P49748-2
877	PDCD10	Programmed cell death protein 10	2.05397	0.00429624	0.0281463	True	Higher	C9J5C3;Q9BUL8;C9J6F3;H7C5M9;C9JSA3;C9JND6;C9J363
1927	SLC27A2	Very long-chain acyl-CoA synthetase	1.07611	0.00431777	0.0282316	True	Higher	O14975;O14975-2;G3V1R7
4766	EFTUD1	Elongation factor Tu GTP-binding domain-containing protein 1	1.28552	0.00434997	0.0283861	True	Higher	Q7Z2Z2;Q7Z2Z2-2
462	STAT6	Signal transducer and activator of transcription 6	1.3659	0.00437661	0.0284975	True	Higher	A0A1W2PNW1;P42226;P42226-3;P42226-2
5600	PGAM5	Serine/threonine-protein phosphatase PGAM5, mitochondrial	-2.25864	0.00438423	0.0284975	True	Lower	Q96HS1;Q96HS1-2
2912	MUT	Methylmalonyl-CoA mutase, mitochondrial	-1.37926	0.0044162	0.0286225	True	Lower	P22033
5293	SPACA4	Sperm acrosome membrane-associated protein 4	-4.20186	0.00442573	0.0286225	True	Lower	Q8TDM5
570	RBM47	RNA-binding protein 47	1.98627	0.00442937	0.0286225	True	Higher	A0AV96-2;A0AV96;D6R9D6;B7Z8Z7;D6REZ6;D6RBS9;D6R9M7
2799	ACADS	Short-chain specific acyl-CoA dehydrogenase, mitochondrial	-2.92872	0.00448329	0.0289146	True	Lower	P16219;E9PE82
3381	VASP	Vasodilator-stimulated phosphoprotein	2.19722	0.00453411	0.0291071	True	Higher	P50552
4167	ADRM1	Proteasomal ubiquitin receptor ADRM1	-2.2156	0.00453654	0.0291071	True	Lower	Q16186;A0A087WX59
6415	HSPBP1	Hsp70-binding protein 1	-1.51717	0.00453947	0.0291071	True	Lower	Q9NZL4;Q9NZL4-3;Q9NZL4-2
1369	AK2	Adenylate kinase 2, mitochondrial;Adenylate kinase 2, mitochondrial;Adenylate kinase 2, mitochondrial, N-terminally processed	-1.79415	0.00456488	0.0292135	True	Lower	F8W1A4;P54819-5;P54819-2;P54819;G3V213;F8VZG5;F8VY04;P54819-6;P54819-4
2113	TOM1	Target of Myb protein 1	2.19893	0.00457773	0.0292224	True	Higher	O60784;O60784-2;O60784-4;O60784-3;B0QY01
6126	OPA3	Optic atrophy 3 protein	-2.44673	0.00458391	0.0292224	True	Lower	Q9H6K4-2;Q9H6K4
606	LRRD1	Leucine-rich repeat and death domain-containing protein 1	-1.73026	0.00461036	0.0293346	True	Lower	A4D1F6
4163	ATP6AP1	V-type proton ATPase subunit S1	1.95524	0.00462789	0.0293659	True	Higher	Q15904;A0A0C4DGX8
4190	NDUFA5	NADH dehydrogenase [ubiquinone] 1 alpha subcomplex subunit 5	-2.65969	0.0046356	0.0293659	True	Lower	Q16718;F8WAS3;A0A087X1G1;H7BYD0;Q16718-2;C9IZN5
2289	VAPB	Vesicle-associated membrane protein-associated protein B/C	-2.76785	0.00464184	0.0293659	True	Lower	O95292
4649	GLIPR1L1	GLIPR1-like protein 1	-3.08326	0.00467196	0.0294625	True	Lower	Q6UWM5-2;Q6UWM5
3504	HADHB	Trifunctional enzyme subunit beta, mitochondrial;3-ketoacyl-CoA thiolase	-1.53459	0.00467489	0.0294625	True	Lower	P55084;P55084-2;F5GZQ3;B5MD38
5083	CD177	CD177 antigen	2.35419	0.00476212	0.0299164	True	Higher	Q8N6Q3;A0A087WVM2;Q8N6Q3-2
3020	NDUFS1	NADH-ubiquinone oxidoreductase 75 kDa subunit, mitochondrial	-1.99935	0.00477394	0.0299164	True	Lower	P28331-2;P28331;P28331-4;P28331-5;B4DJ81;P28331-3
4303	C2orf57	Uncharacterized protein C2orf57	-3.13581	0.00477398	0.0299164	True	Lower	Q53QW1
3083	UQCRC1	Cytochrome b-c1 complex subunit 1, mitochondrial	-1.93951	0.00484735	0.0303188	True	Lower	P31930
6572	XPO7	Exportin-7	-1.09385	0.00492236	0.03073	True	Lower	Q9UIA9;E7ESC6
6166	LRRC40	Leucine-rich repeat-containing protein 40	1.52723	0.00494881	0.0308371	True	Higher	Q9H9A6
5168	RGS22	Regulator of G-protein signaling 22	-1.8388	0.00496028	0.0308505	True	Lower	Q8NE09;A0A087WV61;Q8NE09-3;G3V112
2851	ATP5J	ATP synthase-coupling factor 6, mitochondrial	-2.90059	0.00497712	0.03088	True	Lower	P18859-2;P18859;A8MUH2
3187	PSMB10	Proteasome subunit beta type-10	2.21498	0.0049849	0.03088	True	Higher	P40306
3804	LIPE	Hormone-sensitive lipase	-1.88985	0.00499296	0.03088	True	Lower	Q05469;Q05469-2
6665	STUB1	E3 ubiquitin-protein ligase CHIP	2.45818	0.00504963	0.0310336	True	Higher	Q9UNE7;Q9UNE7-2;H3BTA3;H3BUD0;H3BS86
6313	FARSB	Phenylalanine--tRNA ligase beta subunit	-0.952139	0.00505382	0.0310336	True	Lower	Q9NSD9;Q9NSD9-2
2701	PRPS2	Ribose-phosphate pyrophosphokinase 2	2.32541	0.00505417	0.0310336	True	Higher	P11908;P11908-2
6457	HEATR5B	HEAT repeat-containing protein 5B	1.75959	0.00505524	0.0310336	True	Higher	Q9P2D3;Q9P2D3-3
1886	ENPP3	Ectonucleotide pyrophosphatase/phosphodiesterase family member 3;Alkaline phosphodiesterase I;Nucleotide pyrophosphatase	2.26743	0.0050941	0.0311649	True	Higher	O14638;F8W6H5
4107	PLEC	Plectin	2.40973	0.00509544	0.0311649	True	Higher	Q15149-7;Q15149-8;Q15149-9;Q15149-5;Q15149-4;Q15149-6;Q15149-2;Q15149
2318	ACSL3	Long-chain-fatty-acid--CoA ligase 3	-1.20055	0.00512918	0.0313135	True	Lower	O95573
5310	NUP210	Nuclear pore membrane glycoprotein 210	-2.9798	0.00516538	0.0314765	True	Lower	Q8TEM1
352	SPPL2C	Signal peptide peptidase-like 2C	-0.947787	0.00520478	0.0316322	True	Lower	Q8IUH8;A0A0G2JPF3;A0A0G2JNG8
2177	ERLIN1	Erlin-1	-2.15187	0.00521001	0.0316322	True	Lower	O75477;B0QZ43
6013	TMEM126A	Transmembrane protein 126A	-2.17326	0.00523089	0.0317009	True	Lower	Q9H061
6858	NFS1	Cysteine desulfurase, mitochondrial	-2.08285	0.00524369	0.0317205	True	Lower	Q9Y697-2;Q9Y697;Q9Y697-3;F2Z2E7
6428	EMC3	ER membrane protein complex subunit 3	0.983198	0.00525737	0.0317453	True	Higher	Q9P0I2-2;Q9P0I2;C9JLM9;S4R3U9
3211	ECI1;DCI	Enoyl-CoA delta isomerase 1, mitochondrial	-1.24223	0.00530533	0.0319287	True	Lower	P42126-2;P42126;Q96DC0;H3BS70
6323	MAN2C1	Alpha-mannosidase 2C1	-2.58035	0.00530856	0.0319287	True	Lower	Q9NTJ4-2;Q9NTJ4;Q9NTJ4-4;Q9NTJ4-3
3920	NME3	Nucleoside diphosphate kinase 3	3.04451	0.00531663	0.0319287	True	Higher	Q13232
4406	C1orf100	Uncharacterized protein C1orf100	-2.30709	0.00533	0.0319511	True	Lower	Q5SVJ3;Q5SVJ3-2
2168	FBXO24	F-box only protein 24	-1.9553	0.00534517	0.0319842	True	Lower	O75426-4;O75426;O75426-3;O75426-2
4957	TEX11	Testis-expressed sequence 11 protein	-2.18138	0.00536246	0.0320298	True	Lower	Q8IYF3-3;Q8IYF3;Q8IYF3-2
6320	ATP8A2	Phospholipid-transporting ATPase IB;Phospholipid-transporting ATPase	-1.88111	0.00541584	0.032236	True	Lower	Q9NTI2;F8W9B3;F8VRS1
3331	ARRB1	Beta-arrestin-1	2.19693	0.00541642	0.032236	True	Higher	P49407-2;P49407;E9PM35
4408	C1orf101	Uncharacterized protein C1orf101	-1.89955	0.00555494	0.0329943	True	Lower	Q5SY80-2;Q5SY80;B1AQM6;Q5SY80-3
3420	STAT5B	Signal transducer and activator of transcription 5B	-0.771495	0.00556374	0.0329943	True	Lower	P51692
3575	UBE2N;UBE2NL	Ubiquitin-conjugating enzyme E2 N;Putative ubiquitin-conjugating enzyme E2 N-like	1.26537	0.00561767	0.0332546	True	Higher	P61088;F8VSD4;F8VV71;Q5JXB2;F8VQQ8
5002	CLYBL	Citrate lyase subunit beta-like protein, mitochondrial	-1.54383	0.00563598	0.0333035	True	Lower	Q8N0X4;Q8N0X4-2;Q5JVC2
3369	IDH3A	Isocitrate dehydrogenase [NAD] subunit alpha, mitochondrial	-1.80842	0.00565621	0.0333636	True	Lower	P50213;H0YL72;P50213-2;H0YMU3
3042	PRDX6	Peroxiredoxin-6	1.38049	0.00568364	0.0334658	True	Higher	P30041
5158	CCNY	Cyclin-Y	-1.85857	0.00573964	0.0336928	True	Lower	Q8ND76-3;Q8ND76;Q8ND76-2
2906	VDAC1	Voltage-dependent anion-selective channel protein 1	-1.07868	0.00574251	0.0336928	True	Lower	P21796;C9JI87
1710	TMCO1	Transmembrane and coiled-coil domain-containing protein 1	-2.18017	0.00577984	0.0338519	True	Lower	J9JIE6;Q9UM00-2;Q9UM00;J3QQY2;J3KS45
2589	ANXA5	Annexin A5;Annexin	1.66883	0.00579378	0.0338737	True	Higher	P08758;D6RBL5;E9PHT9;D6RBE9
3362	MTHFS;ST20-MTHFS	5-formyltetrahydrofolate cyclo-ligase	1.75726	0.00584434	0.0338943	True	Higher	P49914;A0A0A6YYL1;A0A0U1RQM3;P49914-2;A0A0U1RR23
4835	SERINC5	Serine incorporator 5	2.1958	0.00584468	0.0338943	True	Higher	Q86VE9-3;Q86VE9-2;Q86VE9;Q86VE9-4;A0A0J9YYI4
5201	REPS2	RalBP1-associated Eps domain-containing protein 2	1.58012	0.00585151	0.0338943	True	Higher	Q8NFH8-4;Q8NFH8;Q8NFH8-3;Q8NFH8-2
2041	PI15	Peptidase inhibitor 15	2.31307	0.00585891	0.0338943	True	Higher	O43692
3903	USP4	Ubiquitin carboxyl-terminal hydrolase 4;Ubiquitin carboxyl-terminal hydrolase	-1.12487	0.00586648	0.0338943	True	Lower	Q13107;Q13107-2;H7C189
5525	ROPN1L	Ropporin-1-like protein	-2.58601	0.00586863	0.0338943	True	Lower	Q96C74
1477	ERGIC3	Endoplasmic reticulum-Golgi intermediate compartment protein 3	-1.56727	0.00586888	0.0338943	True	Lower	H0Y621;H0Y5K5;Q9Y282;Q9Y282-3;Q9Y282-2;A0A1W2PPS8
4976	CFAP46	Cilia- and flagella-associated protein 46	-1.75421	0.00588167	0.0339091	True	Lower	Q8IYW2
3060	HMOX2	Heme oxygenase 2	-2.46224	0.00590454	0.0339519	True	Lower	P30519;I3L159;I3L1F5
615	CCDC151	Coiled-coil domain-containing protein 151	-2.55531	0.00590958	0.0339519	True	Lower	A5D8V7;K7EN59;A5D8V7-2;K7EPK8
2334	DDX58	Probable ATP-dependent RNA helicase DDX58	2.37412	0.00598898	0.0343485	True	Higher	O95786;O95786-2;A2A376
3345	PSMB2	Proteasome subunit beta type-2	-1.49465	0.00611178	0.0349923	True	Lower	P49721;A0A087WVV1
408	TXNRD2	Thioredoxin reductase 2, mitochondrial	-2.202	0.00614988	0.0351498	True	Lower	A0A182DWF2;A0A182DWF3;Q9NNW7-2;Q9NNW7;A0A096LPD9;E7EWK1;D3YTF8;A0A096LPK7;Q9NNW7-3
1332	MVK	Mevalonate kinase	2.5252	0.00619066	0.0353219	True	Higher	F5H8H2;Q03426;A0A1B0GWC2;F5H092
6637	MCTS1	Malignant T-cell-amplified sequence 1	1.53633	0.00621555	0.0353878	True	Higher	Q9ULC4-3;Q9ULC4;Q9ULC4-2
6173	SEC61A2	Protein transport protein Sec61 subunit alpha isoform 2	-2.76339	0.00622639	0.0353878	True	Lower	Q9H9S3-3;Q9H9S3;F8W776;Q9H9S3-2;Q8TC24;H7C069
6027	SLC25A31	ADP/ATP translocase 4;ADP/ATP translocase 4, N-terminally processed	-1.71472	0.00623424	0.0353878	True	Lower	Q9H0C2
4820	OAF	Out at first protein homolog	2.32039	0.00625004	0.0354079	True	Higher	Q86UD1
4554	NADSYN1	Glutamine-dependent NAD(+) synthetase	-1.41322	0.00625913	0.0354079	True	Lower	Q6IA69;Q6IA69-2;A0A0B4J216
2443	FTL	Ferritin light chain	2.45234	0.00630585	0.0356114	True	Higher	P02792
173	AAK1	Uncharacterized protein FLJ45252	1.38804	0.00632488	0.0356581	True	Higher	A0A096LP25;A0A096LNZ0;Q6ZSR9
4515	SPRYD7	SPRY domain-containing protein 7	-2.25161	0.00641577	0.0361092	True	Lower	Q5W111;Q5W111-2
6174	CAB39L	Calcium-binding protein 39-like	1.94268	0.006447	0.036202	True	Higher	Q9H9S4;Q5TAW7;B7ZBJ4
1441	PSMA6	Proteasome subunit alpha type;Proteasome subunit alpha type-6	-1.04647	0.00645411	0.036202	True	Lower	G3V5Z7;P60900;G3V295;P60900-2;G3V3I1;P60900-3
4710	SPATA31E1	Spermatogenesis-associated protein 31E1	-2.58915	0.00650744	0.0364395	True	Lower	Q6ZUB1
5010	GPC2	Glypican-2;Secreted glypican-2	-1.67268	0.00651928	0.0364442	True	Lower	Q8N158
197	ABI1	Abl interactor 1	1.74267	0.00655682	0.036501	True	Higher	B6VEX4;A0A0A0MRT6;Q8IZP0-10;Q8IZP0-8;Q8IZP0-7;Q8IZP0-2;Q8IZP0-4;Q8IZP0-3;Q8IZP0-5;Q8IZP0-6;Q8IZP0-9;Q8IZP0;Q8IZP0-12;Q8IZP0-11
2894	FUT3;FUT5	Galactoside 3(4)-L-fucosyltransferase;Alpha-(1,3)-fucosyltransferase 5	2.47623	0.00656141	0.036501	True	Higher	P21217;K7ENC0;Q11128
2230	CPD	Carboxypeptidase D	-1.51399	0.00656248	0.036501	True	Lower	O75976;O75976-2
6507	AASS	Alpha-aminoadipic semialdehyde synthase, mitochondrial;Lysine ketoglutarate reductase;Saccharopine dehydrogenase	-1.95339	0.00657608	0.0365154	True	Lower	Q9UDR5;F8WAH1;F8WE53
3645	RBX1	E3 ubiquitin-protein ligase RBX1;E3 ubiquitin-protein ligase RBX1, N-terminally processed	-1.76796	0.00660497	0.0366145	True	Lower	P62877
2873	TYMP	Thymidine phosphorylase	1.97815	0.0066248	0.0366631	True	Higher	P19971;C9JGI3;P19971-2
4634	RICTOR	Rapamycin-insensitive companion of mTOR	1.22488	0.00668245	0.0369206	True	Higher	Q6R327;Q6R327-3
5575	DYNLL2	Dynein light chain 2, cytoplasmic	-1.44507	0.00669505	0.0369286	True	Lower	Q96FJ2
4532	PPP2R2D	Serine/threonine-protein phosphatase 2A 55 kDa regulatory subunit B delta isoform	1.34837	0.00674353	0.0371342	True	Higher	Q66LE6
6085	CPVL	Probable serine carboxypeptidase CPVL	-1.81071	0.00675477	0.0371344	True	Lower	Q9H3G5;H7C0X5
4295	SLC44A4	Choline transporter-like protein 4	2.90364	0.00683481	0.0375123	True	Higher	Q53GD3;Q53GD3-4;A0A0G2JL76;Q53GD3-3
2545	HEXB	Beta-hexosaminidase subunit beta;Beta-hexosaminidase subunit beta chain B;Beta-hexosaminidase subunit beta chain A	2.69251	0.00686678	0.0376254	True	Higher	P07686;Q5URX0
150	STAU1	Double-stranded RNA-binding protein Staufen homolog 1	1.10419	0.00691182	0.0378097	True	Higher	O95793;Q5JW30;O95793-3;O95793-2;A0A087X1A5
3917	PSMD2	26S proteasome non-ATPase regulatory subunit 2	-0.956138	0.00695154	0.0379643	True	Lower	Q13200;Q13200-3;Q13200-2
3412	TPMT	Thiopurine S-methyltransferase	2.43702	0.00699976	0.0381648	True	Higher	P51580
2241	DDAH1	N(G),N(G)-dimethylarginine dimethylaminohydrolase 1	2.25217	0.00702629	0.0382465	True	Higher	O94760;B4DYP1;O94760-2
5585	FAHD2A	Fumarylacetoacetate hydrolase domain-containing protein 2A	-1.67334	0.00707288	0.0384046	True	Lower	Q96GK7
3382	DNM2	Dynamin-2	1.7357	0.00707849	0.0384046	True	Higher	P50570-5;P50570
2533	DBI	Acyl-CoA-binding protein	4.05069	0.00709762	0.0384454	True	Higher	P07108;B8ZWD1;A0A0A0MTI5;P07108-3;P07108-2;P07108-4;P07108-5
1856	FAAH	Fatty-acid amide hydrolase 1	-1.95501	0.00712262	0.0385179	True	Lower	O00519
2502	EIF2S1	Eukaryotic translation initiation factor 2 subunit 1	1.30332	0.00715451	0.0386273	True	Higher	P05198;G3V4T5;H0YJS4
6805	AFG3L2	AFG3-like protein 2	-1.99752	0.00727447	0.0391677	True	Lower	Q9Y4W6
794	PEX5	Peroxisomal targeting signal 1 receptor	1.43202	0.00727822	0.0391677	True	Higher	B4E0T2;P50542-3;P50542;P50542-4;P50542-2
2600	FBP1	Fructose-1,6-bisphosphatase 1	3.32136	0.00739794	0.0397092	True	Higher	P09467
748	WDR64	WD repeat-containing protein 64	-1.94145	0.00740279	0.0397092	True	Lower	B1ANS9;B1ANS9-2;A0A0A0MSY1;H0Y6L4;A0A0C4DG52
3301	GCLC	Glutamate--cysteine ligase catalytic subunit	2.39805	0.00744044	0.0398388	True	Higher	P48506;B4E2I4;A0A2R8YEL6;E1CEI4
6050	TMX4	Thioredoxin-related transmembrane protein 4	-4.02249	0.007451	0.0398388	True	Lower	Q9H1E5
3025	TPP2	Tripeptidyl-peptidase 2	-0.994915	0.00757005	0.0404102	True	Lower	P29144
3461	SUCLG1	Succinyl-CoA ligase [ADP/GDP-forming] subunit alpha, mitochondrial	-2.02307	0.00761375	0.0405781	True	Lower	P53597
2677	HSPA8	Heat shock cognate 71 kDa protein	1.053	0.00764822	0.0406964	True	Higher	P11142;E9PKE3;E9PNE6;P11142-2;A8K7Q2
3637	RAB1A	Ras-related protein Rab-1A	1.25929	0.00777172	0.0412873	True	Higher	P62820;E7END7;P62820-2;P62820-3
1150	EIF4B	Eukaryotic translation initiation factor 4B	1.34958	0.00780599	0.041403	True	Higher	E7EX17;P23588;P23588-2;F8W0K0;F8VSC7;F8VP89;F8VX11
856	ELP6	Elongator complex protein 6	1.34584	0.0078523	0.0415821	True	Higher	C9IYN7;Q0PNE2;C9JLH5;C9JA82;C9J2D6;C9J9N8;C9JEX8;Q0PNE2-2
3720	ARF1;ARF3	ADP-ribosylation factor 1;ADP-ribosylation factor 3	1.32355	0.00791396	0.0417909	True	Higher	P84077;P61204;F5H423;P61204-2
4889	PLCZ1	1-phosphatidylinositol 4,5-bisphosphate phosphodiesterase zeta-1;Phosphoinositide phospholipase C	-2.66538	0.00791696	0.0417909	True	Lower	Q86YW0;Q86YW0-3;H0YH40;H0YGH7;Q86YW0-2
5505	VPS33A	Vacuolar protein sorting-associated protein 33A	0.806149	0.00794747	0.0418853	True	Higher	Q96AX1;H3BMM5;A0A2R8YF87
2959	CHM	Rab proteins geranylgeranyltransferase component A 1	0.989304	0.00796649	0.0419189	True	Higher	P24386
1890	TOR1B	Torsin-1B	2.17818	0.00798895	0.0419705	True	Higher	O14657
2145	DNAJB6	DnaJ homolog subfamily B member 6	-2.02782	0.00801165	0.0420231	True	Lower	O75190;A0A0J9YX62;O75190-3;C9J2C4;E9PH18;O75190-4;C9JDX6;F8WCZ4;C9J2P2
3170	TAGLN2	Transgelin-2	2.29944	0.00806482	0.0421108	True	Higher	P37802;P37802-2;X6RJP6
6666	PACSIN2	Protein kinase C and casein kinase substrate in neurons protein 2	1.43744	0.00806573	0.0421108	True	Higher	Q9UNF0-2;Q9UNF0;A0A0U1RR22
3237	BTD	Biotinidase	2.08662	0.00806648	0.0421108	True	Higher	P43251-4;P43251;P43251-3;P43251-2;C9JSN9
3509	ADK	Adenosine kinase	3.44773	0.00817223	0.0425471	True	Higher	P55263-3;P55263-2;P55263;P55263-4
2815	CPE	Carboxypeptidase E	1.58304	0.00817572	0.0425471	True	Higher	P16870;P16870-2
1224	PPP6R3	Serine/threonine-protein phosphatase 6 regulatory subunit 3	1.90834	0.00825647	0.0429	True	Higher	H7BXH2;E9PKF6;Q5H9R7-6;Q5H9R7-2;Q5H9R7;Q5H9R7-5;Q5H9R7-3;Q5H9R7-4;E9PQP7
931	TMPRSS2	Transmembrane protease serine 2;Transmembrane protease serine 2 non-catalytic chain;Transmembrane protease serine 2 catalytic chain	2.06622	0.00829975	0.0430124	True	Higher	C9JKZ3;O15393;O15393-2
5826	FYCO1	FYVE and coiled-coil domain-containing protein 1	1.70096	0.00831891	0.0430124	True	Higher	Q9BQS8;Q9BQS8-4
3614	YWHAE	14-3-3 protein epsilon	1.34491	0.00833489	0.0430124	True	Higher	P62258;P62258-2;B4DJF2;I3L3T1
2542	CAPN1	Calpain-1 catalytic subunit	2.22124	0.00834117	0.0430124	True	Higher	P07384
1360	CD63	Tetraspanin;CD63 antigen	2.63172	0.00834297	0.0430124	True	Higher	F8W022;F8VWK8;P08962-2;P08962;F8VV56;P08962-3;F8VNT9
4092	EIF4H	Eukaryotic translation initiation factor 4H	2.18103	0.00838597	0.0431669	True	Higher	Q15056;Q15056-2
924	PSAP	Prosaposin;Saposin-A;Saposin-B-Val;Saposin-B;Saposin-C;Saposin-D	2.38535	0.00841694	0.0432592	True	Higher	C9JIZ6;P07602;P07602-2;P07602-3;Q5BJH1
1874	PPAP2A	Lipid phosphate phosphohydrolase 1	3.4166	0.00846496	0.0433959	True	Higher	O14494
5112	CCDC63	Coiled-coil domain-containing protein 63	-2.24285	0.0084728	0.0433959	True	Lower	Q8NA47;Q8NA47-2;G3V217
634	ANTXRL	Anthrax toxin receptor-like	-2.23903	0.00848282	0.0433959	True	Lower	A6NF34;A0A087WVT0;A0A087WXZ5
3002	MAPK3	Mitogen-activated protein kinase 3;Mitogen-activated protein kinase	1.74904	0.00850543	0.043405	True	Higher	P27361;E9PQW4;P27361-3;P27361-2;E9PJF0;E9PBK7;B3KR49
741	ARHGEF7	Rho guanine nucleotide exchange factor 7	1.84045	0.00851078	0.043405	True	Higher	B1ALK7;Q14155-1;A0A2R8YG42;Q14155-5;Q14155-6;Q14155-2;Q14155-3;Q14155;E7EUY6;E9PDQ5
485	SCARB2	Lysosome membrane protein 2	2.54065	0.00855856	0.0435153	True	Higher	A0A1W2PS43;A0A1W2PRS1;Q14108;A0A1W2PPX5;A0A1W2PQR6;A0A1W2PQB7;A0A1W2PPU6;A0A1W2PRF6;Q14108-2
5190	WFDC9	Protein WFDC9	1.38836	0.00855867	0.0435153	True	Higher	Q8NEX5
4240	FAM161A	Protein FAM161A	-1.96361	0.0085905	0.0436102	True	Lower	Q3B820;Q3B820-3;H7C4C9;Q3B820-2
5626	CLMN	Calmin	-1.90596	0.00861257	0.0436351	True	Lower	Q96JQ2
5879	NDUFAF3	NADH dehydrogenase [ubiquinone] 1 alpha subcomplex assembly factor 3	-1.66183	0.00863111	0.0436351	True	Lower	Q9BU61;Q9BU61-2
5652	SPATA32	Spermatogenesis-associated protein 32	-3.27562	0.00863489	0.0436351	True	Lower	Q96LK8
5390	BRI3BP	BRI3-binding protein	-2.96473	0.00866613	0.0437264	True	Lower	Q8WY22
845	CCDC150	Coiled-coil domain-containing protein 150	-1.59028	0.00870518	0.0438063	True	Lower	B8ZZI4;Q8NCX0;Q8NCX0-2
5756	TBCB	Tubulin-folding cofactor B	-2.14839	0.00870841	0.0438063	True	Lower	Q99426;K7EP07;Q99426-2;K7EK42
4914	SLC44A2	Choline transporter-like protein 2	1.72478	0.00877408	0.0440698	True	Higher	Q8IWA5;Q8IWA5-3;Q8IWA5-2
6308	SPANXA1	Sperm protein associated with the nucleus on the X chromosome A	-2.18215	0.00888541	0.0445615	True	Lower	Q9NS26
3437	RAP1GDS1	Rap1 GTPase-GDP dissociation stimulator 1	1.34044	0.00895029	0.0448191	True	Higher	P52306;P52306-2
4902	HID1	Protein HID1	2.13021	0.00922504	0.0461252	True	Higher	Q8IV36-2;Q8IV36;Q8IV36-3
1330	CYB561	Cytochrome b561	3.32442	0.0093291	0.0465752	True	Higher	J3QS47;J3QRH5;J3KSL5;F5H757;P49447
5215	SVIP	Small VCP/p97-interacting protein	-2.78465	0.00940462	0.0468817	True	Lower	Q8NHG7
6836	LIPG	Endothelial lipase	3.03813	0.00953552	0.0473957	True	Higher	Q9Y5X9;J3QQQ0;Q9Y5X9-2
4259	MMAA	Methylmalonic aciduria type A protein, mitochondrial	-2.06235	0.00954213	0.0473957	True	Lower	Q8IVH4;Q495G5
4635	AGTRAP	Type-1 angiotensin II receptor-associated protein	1.82691	0.00955064	0.0473957	True	Higher	Q6RW13
4827	NLRX1	NLR family member X1	-1.26896	0.00961216	0.0475553	True	Lower	Q86UT6;Q86UT6-2
5675	DRC1	Dynein regulatory complex protein 1	-2.04685	0.00963135	0.0475553	True	Lower	Q96MC2
5993	UBE2O	E2/E3 hybrid ubiquitin-protein ligase UBE2O	1.23109	0.00963676	0.0475553	True	Higher	Q9C0C9
1521	EIF2AK4	Eukaryotic translation initiation factor 2-alpha kinase 4	1.57804	0.00964017	0.0475553	True	Higher	H0YME5;Q9P2K8-2;Q9P2K8
2129	EFCAB14	EF-hand calcium-binding domain-containing protein 14	-2.67501	0.00965924	0.0475786	True	Lower	O75071
5176	ACRBP	Acrosin-binding protein	-2.13909	0.00968332	0.0475813	True	Lower	Q8NEB7;E7EP66;F5H5S8
3481	HSPA2	Heat shock-related 70 kDa protein 2	-0.836375	0.0096885	0.0475813	True	Lower	P54652
3601	HNRNPK	Heterogeneous nuclear ribonucleoprotein K	1.42949	0.00981197	0.0480482	True	Higher	P61978-3;P61978;P61978-2;Q5T6W2
6339	ABCF3	ATP-binding cassette sub-family F member 3	1.88879	0.00981256	0.0480482	True	Higher	Q9NUQ8;Q9NUQ8-2
6729	SIK3	Serine/threonine-protein kinase SIK3	-0.995128	0.00987723	0.0482935	True	Lower	Q9Y2K2-7;Q9Y2K2-8;Q9Y2K2;H7C3X8;H0Y4E8
3529	NME5	Nucleoside diphosphate kinase homolog 5	-2.41393	0.00993221	0.0484908	True	Lower	P56597
1402	SEC62	Translocation protein SEC62	-2.01506	0.00996253	0.0485051	True	Lower	F8WF48;Q99442;F8WCJ7
5360	DNAJA4	DnaJ homolog subfamily A member 4	-1.15941	0.00996439	0.0485051	True	Lower	Q8WW22-2;Q8WW22;Q8WW22-3
1603	TRIM4	E3 ubiquitin-protein ligase TRIM4	0.887952	0.0101233	0.0491279	True	Higher	H7C0Q6;Q9C037-3;Q9C037-2;Q9C037
2679	UMPS	Uridine 5-monophosphate synthase;Orotate phosphoribosyltransferase;Orotidine 5-phosphate decarboxylase	2.06037	0.0101236	0.0491279	True	Higher	P11172;P11172-3;E9PFD2;P11172-2
5353	TRAPPC12;CGI-87	Trafficking protein particle complex subunit 12	1.31695	0.0101368	0.0491279	True	Higher	Q8WVT3;A0A0J9YXQ9;Q53QD4;A0A0G2JQW1
4607	CCDC62	Coiled-coil domain-containing protein 62	-1.84412	0.0101845	0.0492416	True	Lower	Q6P9F0-2;Q6P9F0
3465	COPB1	Coatomer subunit beta	2.21961	0.0101954	0.0492416	True	Higher	P53618
443	CCDC200	Coiled-coil domain-containing protein 200	-2.90803	0.0102048	0.0492416	True	Lower	A0A1B0GVQ3;A0A1B0GVZ7;A0A1B0GVX4
1358	COPZ1	Coatomer subunit zeta-1	2.22979	0.0102297	0.0492901	True	Higher	F8VVA7;P61923;F8W651;P61923-4;F8VXB1;F8VUC5;F8W156;F8VYZ4;P61923-5
5198	NUP37	Nucleoporin Nup37	-1.53726	0.0102942	0.0495288	True	Lower	Q8NFH4;F8VTY2
5906	PBDC1	Protein PBDC1	2.32307	0.0103691	0.0498167	True	Higher	Q9BVG4;A6NDF3
4000	CYLC2	Cylicin-2	-2.67118	0.0104189	0.04994	True	Lower	Q14093
2325	RAB3D	Ras-related protein Rab-3D	2.4003	0.0104249	0.04994	True	Higher	O95716
525	TSC2	Tuberin	1.6014	0.0104976	0.0501733	FALSE	None	P49815;A0A2R8YDR3;A0A2R8Y7C8;A0A2R8YGD6;A0A2R8Y7X5;X5D2U8;A0A2R8YGU4;A0A2R8YDZ2;H3BMQ0;P49815-4;P49815-2;P49815-3;P49815-5;P49815-7;A0A2R8Y5F1;P49815-6;A0A2R8Y6C9
6632	RAB21	Ras-related protein Rab-21	1.89042	0.0105039	0.0501733	FALSE	None	Q9UL25
3863	SCRN1	Secernin-1	2.24097	0.0105794	0.0504615	FALSE	None	Q12765;Q12765-2;Q12765-3
3122	PHB	Prohibitin	-1.22888	0.0106445	0.0506989	FALSE	None	P35232;C9JW96;C9JZ20;E7ESE2;E9PCW0
120	RNASET2	Ribonuclease T2	2.3129	0.010728	0.0510236	FALSE	None	D6RHI9;A0A087WZM2;O00584;D6REQ6;H0YAE9
4945	PPIL6	Peptidyl-prolyl cis-trans isomerase-like 6	-1.95696	0.0107578	0.0510918	FALSE	None	Q8IXY8-3;Q8IXY8;Q8IXY8-2;H0Y7C3
5497	NTAN1	Protein N-terminal asparagine amidohydrolase	2.29362	0.010807	0.051252	FALSE	None	Q96AB6
6343	DDX19A	ATP-dependent RNA helicase DDX19A	1.50029	0.0108661	0.0514587	FALSE	None	Q9NUU7;I3L0H8
5784	RGPD5;RGPD8	RANBP2-like and GRIP domain-containing protein 5/6;RANBP2-like and GRIP domain-containing protein 8	-1.56499	0.0109051	0.0515699	FALSE	None	Q99666;O14715;J3KQ37;F8W705;Q99666-2
5907	PTDSS2	Phosphatidylserine synthase 2	-2.52122	0.0109654	0.051781	FALSE	None	Q9BVG9;A0A0J9YWQ2
909	PCYT1A	Choline-phosphate cytidylyltransferase A	-1.91874	0.0110813	0.052254	FALSE	None	C9JEJ2;P49585;C9J050;H7C1T3;H7BZN1;C9J2E1
2327	OXSR1	Serine/threonine-protein kinase OSR1	2.4024	0.011133	0.052423	FALSE	None	O95747;C9JIG9
6760	DHRS7	Dehydrogenase/reductase SDR family member 7	2.68237	0.0111691	0.0525183	FALSE	None	Q9Y394-2;Q9Y394;A0A087X0Z7;H0YJ66
2481	HSPB1	Heat shock protein beta-1	1.6362	0.0112644	0.052852	FALSE	None	P04792
2235	SEC14L2	SEC14-like protein 2	2.7216	0.0112719	0.052852	FALSE	None	O76054;B3KRD8;O76054-5;O76054-4
2154	VPS4B	Vacuolar protein sorting-associated protein 4B	1.87093	0.0113245	0.0530237	FALSE	None	O75351
2603	GSTM1	Glutathione S-transferase Mu 1	2.74795	0.0113975	0.0532588	FALSE	None	P09488;E7EWW9;P09488-2;B9ZVX7;H3BRM6
2908	SDHB	Succinate dehydrogenase [ubiquinone] iron-sulfur subunit, mitochondrial	-2.30785	0.0114069	0.0532588	FALSE	None	P21912;A0A087WWT1
3197	EIF2S3;EIF2S3L	Eukaryotic translation initiation factor 2 subunit 3;Putative eukaryotic translation initiation factor 2 subunit 3-like protein	1.55517	0.0114822	0.0534078	FALSE	None	P41091;Q2VIR3;F8W810;Q2VIR3-2
4589	SLC27A4	Long-chain fatty acid transport protein 4	-2.07517	0.0114848	0.0534078	FALSE	None	Q6P1M0
4111	PPA1	Inorganic pyrophosphatase	1.9169	0.0115003	0.0534078	FALSE	None	Q15181;Q5SQT6
3244	NAMPT	Nicotinamide phosphoribosyltransferase	3.00922	0.0115032	0.0534078	FALSE	None	P43490;A0A0C4DFS8
2525	PYGL	Glycogen phosphorylase, liver form	2.40909	0.0116203	0.0538429	FALSE	None	P06737;P06737-2
2663	PTPRF	Receptor-type tyrosine-protein phosphatase F	1.03844	0.0116294	0.0538429	FALSE	None	P10586-2;P10586;H0Y6Z7;H0Y4H1;H0Y7Z9
2877	PGC	Gastricsin	3.98012	0.0117203	0.0541881	FALSE	None	P20142;A2A3L9;Q4VXA6;P20142-2
5810	SEMA3C	Semaphorin-3C	1.73423	0.0117449	0.0542261	FALSE	None	Q99985
6177	TBC1D17	TBC1 domain family member 17	1.85906	0.0117669	0.054252	FALSE	None	Q9HA65-3;Q9HA65;Q9HA65-2;M0R2L2
3966	SNX1	Sorting nexin-1	1.94128	0.0117856	0.0542628	FALSE	None	Q13596;Q13596-2;Q13596-3;H0YK42
2051	SLC25A20	Mitochondrial carnitine/acylcarnitine carrier protein	-2.03571	0.0118172	0.054333	FALSE	None	O43772;C9JPE1
5785	MAP3K5	Mitogen-activated protein kinase kinase kinase 5	3.62732	0.0118681	0.0544914	FALSE	None	Q99683
3130	THBS2	Thrombospondin-2	-1.62866	0.0119631	0.0547236	FALSE	None	P35442
4530	CPZ	Carboxypeptidase Z	2.03276	0.0119636	0.0547236	FALSE	None	Q66K79;Q66K79-3
5271	PNPT1	Polyribonucleotide nucleotidyltransferase 1, mitochondrial	-1.69609	0.0119682	0.0547236	FALSE	None	Q8TCS8
2146	XYLB	Xylulose kinase	1.08749	0.0119932	0.0547624	FALSE	None	O75191;O75191-2
6708	VDAC3	Voltage-dependent anion-selective channel protein 3	-1.27922	0.0120136	0.05478	FALSE	None	Q9Y277;E5RJN6;E5RHZ6
1819	SULT2B1	Sulfotransferase family cytosolic 2B member 1	2.02242	0.0120442	0.0548019	FALSE	None	O00204-2;O00204
6715	DRG1	Developmentally-regulated GTP-binding protein 1	1.27677	0.0120586	0.0548019	FALSE	None	Q9Y295
5580	PGM2	Phosphoglucomutase-2	1.88967	0.012068	0.0548019	FALSE	None	Q96G03
494	PHGDH	D-3-phosphoglycerate dehydrogenase	1.32859	0.0121756	0.0552147	FALSE	None	A0A286YF22;O43175;A0A2C9F2M7;A0A286YFA2;A0A286YFL2;A0A286YFM8
2354	AGR2	Anterior gradient protein 2 homolog	3.0083	0.0122013	0.0552557	FALSE	None	O95994;B5MC07;C9J3E2
5149	SLC44A5	Choline transporter-like protein 5	-2.76368	0.0123011	0.0556212	FALSE	None	Q8NCS7-2;A0A0A0MRP1;Q8NCS7-3;Q8NCS7
3747	SORD	Sorbitol dehydrogenase	1.9196	0.0123306	0.0556212	FALSE	None	Q00796
1057	SEPT11	Septin-11	-1.52778	0.0123323	0.0556212	FALSE	None	D6RGI3;D6RER5;Q9NVA2;Q9NVA2-2;D6RDU5
2360	PEX11B	Peroxisomal membrane protein 11B	-1.42188	0.0123755	0.0556726	FALSE	None	O96011;O96011-2
6061	RSPH9	Radial spoke head protein 9 homolog	-2.57335	0.0123773	0.0556726	FALSE	None	Q9H1X1;Q9H1X1-2
609	PRSS37	Probable inactive serine protease 37	-1.99058	0.0126425	0.0567884	FALSE	None	A4D1T9
2760	AKR1A1	Alcohol dehydrogenase [NADP(+)]	2.6056	0.0127103	0.0569586	FALSE	None	P14550
2151	PDCD6	Programmed cell death protein 6	2.12375	0.0127147	0.0569586	FALSE	None	O75340;O75340-2;A0A024QZ42
1646	CYB5B	Cytochrome b5 type B	-1.92008	0.0127479	0.0570299	FALSE	None	J3KNF8;H3BUX2;O43169
245	TNFSF13;TNFSF12-TNFSF13	Tumor necrosis factor ligand superfamily member 13	-1.41228	0.0127689	0.0570473	FALSE	None	K7EJ28;Q2QBA2;O43508-2;A0A0A6YY99;O75888-5;O75888-4;O75888-2;O75888;O75888-3
6751	DERA	Deoxyribose-phosphate aldolase	1.42158	0.0128128	0.0571662	FALSE	None	Q9Y315;E9PPM8;G3V158;E9PMH9;E9PML7
2552	LDHC	L-lactate dehydrogenase C chain;L-lactate dehydrogenase	-0.964803	0.0129092	0.0575187	FALSE	None	P07864;F5H245;G3XAP5;F5H155
2656	RRAS	Ras-related protein R-Ras	2.56122	0.0129403	0.05758	FALSE	None	P10301
3334	CDC34	Ubiquitin-conjugating enzyme E2 R1	-2.19177	0.0129765	0.0575929	FALSE	None	P49427
2522	EIF4E	Eukaryotic translation initiation factor 4E	1.76248	0.012978	0.0575929	FALSE	None	P06730;P06730-2;D6RBW1;P06730-3
71	CLTC	Clathrin heavy chain;Clathrin heavy chain 1	0.841665	0.0130727	0.0577419	FALSE	None	A0A087WVQ6;Q00610-2;Q00610
4488	C1orf189	Uncharacterized protein C1orf189	-1.82179	0.0130748	0.0577419	FALSE	None	Q5VU69
3403	RAB28	Ras-related protein Rab-28	-2.11903	0.013084	0.0577419	FALSE	None	P51157-2;H0Y9S6
6026	ZMYND12	Zinc finger MYND domain-containing protein 12	-1.82416	0.0130972	0.0577419	FALSE	None	Q9H0C1
1299	GLTP	Glycolipid transfer protein	2.15807	0.0130986	0.0577419	FALSE	None	F5H0U5;Q9NZD2;H0YFS9
4834	SLC25A42	Mitochondrial coenzyme A transporter SLC25A42	-1.91533	0.0131406	0.0578386	FALSE	None	Q86VD7
3914	PAK2	Serine/threonine-protein kinase PAK 2;PAK-2p27;PAK-2p34	1.80476	0.0131723	0.0578386	FALSE	None	Q13177
2389	CA2	Carbonic anhydrase 2	-1.53271	0.0131729	0.0578386	FALSE	None	P00918
2115	CCDC22	Coiled-coil domain-containing protein 22	0.80152	0.0132575	0.058133	FALSE	None	O60826
4513	FAM160B1	Protein FAM160B1	1.34532	0.0132983	0.0582348	FALSE	None	Q5W0V3-2;Q5W0V3
3105	DUT	Deoxyuridine 5-triphosphate nucleotidohydrolase, mitochondrial	-1.58624	0.0134464	0.0587653	FALSE	None	P33316;H0YNW5;H0YKC5;H0YKI0;P33316-2;A0A0C4DGL3;H0YMM5;H0YNJ9
5848	LXN	Latexin	2.26866	0.0134657	0.0587653	FALSE	None	Q9BS40
3494	NAPA	Alpha-soluble NSF attachment protein	2.49794	0.0134726	0.0587653	FALSE	None	P54920;M0R0Y2;M0R2M1
808	SEPT10	Septin-10	-2.10237	0.0135048	0.0588284	FALSE	None	E7EW69;B5ME97;Q9P0V9;Q9P0V9-2;E7EX04;Q9P0V9-3
5141	CHST14	Carbohydrate sulfotransferase 14	1.6346	0.0135345	0.0588805	FALSE	None	Q8NCH0;H0YN65
3200	EIF2D	Eukaryotic translation initiation factor 2D	1.19369	0.0136391	0.0592579	FALSE	None	P41214;P41214-2
6472	THEG	Testicular haploid expressed gene protein	-1.92934	0.0137612	0.0597098	FALSE	None	Q9P2T0;Q9P2T0-2
3043	BLVRB	Flavin reductase (NADPH)	2.80402	0.013781	0.0597178	FALSE	None	P30043;M0R192;A0A2R8YEP4;A0A2R8Y7Y9;M0QZL1
3818	PRDX1	Peroxiredoxin-1	1.17149	0.0138385	0.0598885	FALSE	None	Q06830;A0A0A0MSI0
3194	SLC26A3	Chloride anion exchanger	1.76629	0.0138754	0.05997	FALSE	None	P40879
4962	FAM186B	Protein FAM186B	-2.2303	0.0139209	0.0600615	FALSE	None	Q8IYM0;Q8IYM0-2;A0A0C4DGG0
3926	G3BP1	Ras GTPase-activating protein-binding protein 1	1.19125	0.0139328	0.0600615	FALSE	None	Q13283
3250	VDAC2	Voltage-dependent anion-selective channel protein 2	-1.11072	0.0139838	0.060203	FALSE	None	P45880;A0A0A0MR02;P45880-1;Q5JSD1
6175	ELP3	Elongator complex protein 3	1.59425	0.0140085	0.0602313	FALSE	None	Q9H9T3-2;Q9H9T3;B4DKA4;Q9H9T3-4;Q9H9T3-5
3657	GRB2	Growth factor receptor-bound protein 2	1.2942	0.0141222	0.0606413	FALSE	None	P62993;J3KT38;P62993-2
3050	ECHS1	Enoyl-CoA hydratase, mitochondrial	-1.97391	0.0142813	0.0612194	FALSE	None	P30084
2864	SRM	Spermidine synthase	1.36089	0.0142939	0.0612194	FALSE	None	P19623
3567	SPCS3	Signal peptidase complex subunit 3	-0.985764	0.0143122	0.0612194	FALSE	None	P61009
4798	MROH2B	Maestro heat-like repeat-containing protein family member 2B	-1.80918	0.0144997	0.0619412	FALSE	None	Q7Z745;Q7Z745-2;F5GZ06
3273	GYG1	Glycogenin-1	2.98557	0.0145971	0.0622773	FALSE	None	P46976-2;P46976;C9JQ42;G5E9W8;P46976-3
1405	NDUFV1	NADH dehydrogenase [ubiquinone] flavoprotein 1, mitochondrial	-2.32984	0.0146921	0.0626017	FALSE	None	G3V0I5;P49821-2;P49821;B4DE93
3265	RPL21	60S ribosomal protein L21	2.19975	0.0147478	0.0627585	FALSE	None	P46778;G3V1B3;M0R181
3033	SERPINA4	Kallistatin	1.77332	0.0147876	0.0628473	FALSE	None	P29622
6352	ETNK2	Ethanolamine kinase 2	-1.73903	0.0149295	0.063178	FALSE	None	Q9NVF9;Q9NVF9-2;Q9NVF9-3;Q5SXX8
242	CUL2	Cullin-2	-1.15475	0.0149409	0.063178	FALSE	None	A0A0A0MTN0;Q13617;Q13617-2;Q5T2B5
1866	KPNA4	Importin subunit alpha-3	-0.997933	0.0149843	0.063178	FALSE	None	O00629
467		UPF0488 protein C8orf33 homolog	-2.71066	0.0149995	0.063178	FALSE	None	A0A1W2PPE3
3404	RAB27A	Ras-related protein Rab-27A	2.11986	0.0149998	0.063178	FALSE	None	P51159;P51159-2;H3BN55;H3BVH7;H3BS49;H3BUD9
3615	RPS23	40S ribosomal protein S23	2.04947	0.0150227	0.063178	FALSE	None	P62266;D6RD47
3565	DSTN	Destrin	1.36399	0.0150358	0.063178	FALSE	None	P60981;P60981-2;F6RFD5
2290	SNAPIN	SNARE-associated protein Snapin	1.65647	0.0150427	0.063178	FALSE	None	O95295
1240	LETM2	LETM1 domain-containing protein LETM2, mitochondrial	-1.17246	0.0150552	0.063178	FALSE	None	E9PMA4;Q2VYF4-4;Q2VYF4-3;Q2VYF4-2;Q2VYF4
4134	SKIV2L	Helicase SKI2W	1.70579	0.015056	0.063178	FALSE	None	Q15477
3054	PPP2R1A	Serine/threonine-protein phosphatase 2A 65 kDa regulatory subunit A alpha isoform	1.1949	0.0151042	0.0633002	FALSE	None	P30153;B3KQV6;C9J9C1
3446	SMS	Spermine synthase	1.52674	0.0152909	0.0640017	FALSE	None	P52788;P52788-2;H7C2R7
2016	TBX1	T-box transcription factor TBX1	-1.1519	0.0153468	0.0641546	FALSE	None	O43435-3;O43435-2;O43435
2286	SBF1	Myotubularin-related protein 5	1.20579	0.0154131	0.0643505	FALSE	None	O95248;O95248-5;O95248-4
2042	ACTN4	Alpha-actinin-4	1.73496	0.0154812	0.0645535	FALSE	None	O43707;O43707-2;F5GXS2;O43707-3
2121	CUTA	Protein CutA	2.73112	0.0155305	0.0646779	FALSE	None	O60888-3;C9IZG4;O60888;O60888-2
6007	CCDC90B	Coiled-coil domain-containing protein 90B, mitochondrial	-2.2192	0.0155941	0.0648612	FALSE	None	Q9GZT6-2;Q9GZT6;Q9GZT6-3;H0YF06
2198	OFD1	Oral-facial-digital syndrome 1 protein	-1.36496	0.0156183	0.0648806	FALSE	None	O75665-3;O75665;A6NF31
1173	ANKHD1	Ankyrin repeat and KH domain-containing protein 1	1.22171	0.0156568	0.0648914	FALSE	None	E9PDP5;Q8IWZ3;Q8IWZ3-4;Q8IWZ3-6;Q8IWZ3-5;Q8IWZ3-2
5078	TEX29	Testis-expressed sequence 29 protein	-1.72756	0.0156601	0.0648914	FALSE	None	Q8N6K0
3332	TUFM	Elongation factor Tu, mitochondrial	-1.32389	0.0156919	0.064942	FALSE	None	P49411
89	CFAP99	Cilia- and flagella-associated protein 99	-2.78379	0.0158596	0.0655543	FALSE	None	A0A0U1RQC7;A0A087WWY8;D6REC4
206	COG4	Conserved oligomeric Golgi complex subunit 4	-1.31701	0.0159081	0.0656729	FALSE	None	A0A0A0MS45;J3KNI1;Q9H9E3;Q9H9E3-3
2378	HPRT1	Hypoxanthine-guanine phosphoribosyltransferase	-0.795325	0.0159483	0.065757	FALSE	None	P00492
3153	ATP5C1	ATP synthase subunit gamma, mitochondrial	-1.39683	0.0159995	0.065886	FALSE	None	P36542
5180	FAM71C	Protein FAM71C	-2.73149	0.0161297	0.06634	FALSE	None	Q8NEG0
903	CACNA2D2	Voltage-dependent calcium channel subunit alpha-2/delta-2;Voltage-dependent calcium channel subunit alpha-2-2;Voltage-dependent calcium channel subunit delta-2	-2.46995	0.0162279	0.0666609	FALSE	None	C9JE82;C9JVC9;Q9NY47-4;Q9NY47-2;Q9NY47-3;Q9NY47;Q9NY47-5
860	SSR1	Translocon-associated protein subunit alpha	1.78094	0.0163544	0.0669846	FALSE	None	C9J3L8;C9J5W0;E9PAL7;C9IZQ1;P43307;P43307-2
2547	PFN1	Profilin-1	2.10535	0.0163812	0.0669846	FALSE	None	P07737;K7EJ44
3612	RPS16	40S ribosomal protein S16	1.28165	0.016382	0.0669846	FALSE	None	P62249;M0R210;M0R3H0;M0R1M5
2225	CABYR	Calcium-binding tyrosine phosphorylation-regulated protein	-2.3361	0.0163945	0.0669846	FALSE	None	O75952;O75952-2;A0A0D9SFQ2
749	CD55	Complement decay-accelerating factor	-2.25626	0.0164077	0.0669846	FALSE	None	H3BLV0;B1AP13;H7BY55;P08174-4;P08174;P08174-3;P08174-5;P08174-2;P08174-6;P08174-7;B1AP15
6054	ISCU	Iron-sulfur cluster assembly enzyme ISCU, mitochondrial	-1.71117	0.0164857	0.0672204	FALSE	None	Q9H1K1;F5H5N2;B4DNC9;B3KQ30;Q9H1K1-2
5411	GBF1	Golgi-specific brefeldin A-resistance guanine nucleotide exchange factor 1	2.49027	0.016508	0.0672284	FALSE	None	Q92538-3;Q92538-2;Q92538
6695	MTMR6	Myotubularin-related protein 6	1.07506	0.0165619	0.0673652	FALSE	None	Q9Y217;Q9Y217-2
459	IER3IP1	Immediate early response 3-interacting protein 1	1.92996	0.0165989	0.0673836	FALSE	None	A0A1W2PNR9;Q9Y5U9
2209	PSMD10	26S proteasome non-ATPase regulatory subunit 10	1.31156	0.0166184	0.0673836	FALSE	None	O75832;B1AJY7;B1AJY5;O75832-2
5667	DNHD1	Dynein heavy chain domain-containing protein 1	-1.32966	0.0166274	0.0673836	FALSE	None	Q96M86
1817	RAB27B	Ras-related protein Rab-27B	2.12364	0.0167894	0.0679573	FALSE	None	O00194
6250	ACOT13	Acyl-coenzyme A thioesterase 13;Acyl-coenzyme A thioesterase 13, N-terminally processed	-2.24114	0.0168457	0.0681019	FALSE	None	Q9NPJ3;Q9NPJ3-2
4263	SLFNL1	Schlafen-like protein 1	-1.79515	0.0168721	0.0681253	FALSE	None	Q499Z3;Q499Z3-2;Q499Z3-3
4956	CCDC146	Coiled-coil domain-containing protein 146	-2.15954	0.0169169	0.0681627	FALSE	None	Q8IYE0;Q8IYE0-2
1629	GEMIN4	Gem-associated protein 4	-1.82826	0.0169224	0.0681627	FALSE	None	I3L2C7;P57678
2720	ACTN1	Alpha-actinin-1	2.06235	0.0169848	0.068287	FALSE	None	P12814;P12814-3;P12814-2;P12814-4;H9KV75
6427	HACD3	Very-long-chain (3R)-3-hydroxyacyl-CoA dehydratase 3	1.97972	0.016997	0.068287	FALSE	None	Q9P035;H3BS72;H3BPZ1;Q9P035-2
2772	JUP	Junction plakoglobin	2.27251	0.0170151	0.068287	FALSE	None	P14923
4494	FOCAD	Focadhesin	1.08308	0.0171391	0.0686376	FALSE	None	Q5VW36;S4R400
6167	SFXN1	Sideroflexin-1	-0.8847	0.0171594	0.0686376	FALSE	None	Q9H9B4;S4R2X2;D6RFI0
5402	DDX1	ATP-dependent RNA helicase DDX1	1.23156	0.0171646	0.0686376	FALSE	None	Q92499;F1T0B3;A0A087X2G1;Q92499-2
363	AIM1	Absent in melanoma 1 protein	0.944871	0.0171997	0.0686951	FALSE	None	A0A0J9YWL0;Q9Y4K1;Q9Y4K1-2
2863	EIF2AK2	Interferon-induced, double-stranded RNA-activated protein kinase	1.38262	0.0172289	0.068729	FALSE	None	P19525;P19525-2
6315	KLC4	Kinesin light chain 4	1.48741	0.0172876	0.0688802	FALSE	None	Q9NSK0;Q9NSK0-3;Q9NSK0-5
2766	MYL6B	Myosin light chain 6B	-1.93427	0.0173737	0.0691241	FALSE	None	P14649;F8W1I5
5875	HGH1	Protein HGH1 homolog	1.85559	0.0173905	0.0691241	FALSE	None	Q9BTY7
4606	TLDC1	TLD domain-containing protein 1	1.99544	0.0174158	0.0691418	FALSE	None	Q6P9B6;H3BM75;H3BUB0
1982	DDX3Y	ATP-dependent RNA helicase DDX3Y	1.28926	0.0174721	0.0691947	FALSE	None	O15523
3048	ATP5D	ATP synthase subunit delta, mitochondrial	-3.8582	0.0174879	0.0691947	FALSE	None	P30049
3433	RND2	Rho-related GTP-binding protein RhoN	-1.82636	0.0174917	0.0691947	FALSE	None	P52198
4348	AKAP4	A-kinase anchor protein 4	-1.57086	0.0176599	0.0697765	FALSE	None	Q5JQC9-2
2399	CST3	Cystatin-C	1.80994	0.0178056	0.07017	FALSE	None	P01034
2715	PIP	Prolactin-inducible protein	1.80861	0.0178087	0.07017	FALSE	None	P12273
3815	PSME1	Proteasome activator complex subunit 1	1.91597	0.017823	0.07017	FALSE	None	Q06323;Q06323-3;Q06323-2
6416	MAT2B	Methionine adenosyltransferase 2 subunit beta	1.94366	0.0178899	0.0703498	FALSE	None	Q9NZL9;Q9NZL9-2;Q9NZL9-4;Q9NZL9-3;H7C0X7
670	LRRC37A2;LRRC37A	Leucine-rich repeat-containing protein 37A2	-2.43376	0.017942	0.0704711	FALSE	None	A6NM11;A8MUI5
2632	JMJD7	JmjC domain-containing protein 7	1.38082	0.0179892	0.0704988	FALSE	None	P0C870;P0C869-8;P0C869-7;P0C869-6;B5MC20
3440	ARHGDIA	Rho GDP-dissociation inhibitor 1	2.12985	0.0179916	0.0704988	FALSE	None	P52565;J3KTF8;J3QQX2;J3KRE2;J3KRY1;P52565-2
1882	GAPDHS	Glyceraldehyde-3-phosphate dehydrogenase, testis-specific	-1.42799	0.0180331	0.070524	FALSE	None	O14556
1190	RPS6KA1	Ribosomal protein S6 kinase;Ribosomal protein S6 kinase alpha-1	1.94891	0.0180405	0.070524	FALSE	None	E9PGT3;Q15418-4;Q15418;Q15418-2;Q15418-3
6142	CATSPERB	Cation channel sperm-associated protein subunit beta	-1.93235	0.0181246	0.0707691	FALSE	None	Q9H7T0;Q9H7T0-2
6510	MALT1	Mucosa-associated lymphoid tissue lymphoma translocation protein 1	1.35827	0.0181686	0.0707882	FALSE	None	Q9UDY8;Q9UDY8-2
4026	GALE	UDP-glucose 4-epimerase	5.164	0.0181722	0.0707882	FALSE	None	Q14376;Q14376-2;Q5QPP1;Q5QPP3;Q5QPP4
1669	OTUB1	Ubiquitin thioesterase OTUB1	0.902542	0.0183672	0.0714639	FALSE	None	J3KR44;Q96FW1;F5H6Q1;F5GYJ8;F5GYN4;F5H3F0
3832	GOLGA3	Golgin subfamily A member 3	1.19026	0.0184344	0.0716023	FALSE	None	Q08378;Q08378-2;Q08378-4
577	C16orf93	Coiled-coil domain-containing protein C16orf93	-1.89864	0.018446	0.0716023	FALSE	None	H3BTQ9;A1A4V9;A1A4V9-2;A1A4V9-4
6589	SH3BGRL2	SH3 domain-binding glutamic acid-rich-like protein 2	1.30315	0.0184908	0.0716106	FALSE	None	Q9UJC5
3580	COPS2	COP9 signalosome complex subunit 2	1.59133	0.0184913	0.0716106	FALSE	None	P61201;P61201-2;B4DIH5
2398	TIMP1	Metalloproteinase inhibitor 1	2.86249	0.0186295	0.0720614	FALSE	None	P01033;Q5H9A7;H0Y789
6553	ADAMTS1	A disintegrin and metalloproteinase with thrombospondin motifs 1	2.74864	0.018675	0.0721204	FALSE	None	Q9UHI8
3214	STAT1	Signal transducer and activator of transcription 1-alpha/beta;Signal transducer and activator of transcription	1.98008	0.0186882	0.0721204	FALSE	None	P42224;P42224-2;J3KPM9
4307	PRR30	Proline-rich protein 30	-2.11155	0.0188039	0.0724396	FALSE	None	Q53SZ7
6847	ACTL7A	Actin-like protein 7A	-3.1392	0.0188146	0.0724396	FALSE	None	Q9Y615
4917	FAM114A1	Protein NOXP20	1.40933	0.0189004	0.0726854	FALSE	None	Q8IWE2;Q8IWE2-2
2461	CSTB	Cystatin-B	2.62462	0.01897	0.0728686	FALSE	None	P04080
5986	NMES1;C15orf48	Normal mucosa of esophagus-specific gene 1 protein	-2.12997	0.0190954	0.0731936	FALSE	None	Q9C002;H0YKW5
6466	TXNDC16	Thioredoxin domain-containing protein 16	1.62721	0.0190988	0.0731936	FALSE	None	Q9P2K2
3901	PLA2G7	Platelet-activating factor acetylhydrolase	1.39001	0.0191442	0.0732831	FALSE	None	Q13093
3814	AOX1	Aldehyde oxidase	2.20031	0.0192027	0.0734222	FALSE	None	Q06278
908	RPS4Y1	40S ribosomal protein S4, Y isoform 1	-1.56793	0.0192769	0.0735575	FALSE	None	C9JEH7;P22090
4958	EXOC8	Exocyst complex component 8	1.72379	0.0192825	0.0735575	FALSE	None	Q8IYI6
2686	RALB	Ras-related protein Ral-B	2.04989	0.0193773	0.0738128	FALSE	None	P11234;P11234-2;C9J6B1;P11234-3;C9JQB3
1858	VWA5A	von Willebrand factor A domain-containing protein 5A	1.40171	0.0193939	0.0738128	FALSE	None	O00534;B4DHS6;O00534-3;O00534-2
2978	PSMA1	Proteasome subunit alpha type-1	-0.592832	0.0194829	0.0740662	FALSE	None	P25786;P25786-2;F5GX11
1463	BLOC1S1	Biogenesis of lysosome-related organelles complex 1 subunit 1	1.48213	0.0196583	0.0746474	FALSE	None	G8JLQ3;P78537-2;P78537
2014	TPD52L2	Tumor protein D54	1.56502	0.019737	0.0748607	FALSE	None	O43399-5;O43399-7;A0A087WYR3;O43399;O43399-4;O43399-3;O43399-2;A0A087WZ51;O43399-6
1953	ARPC2	Actin-related protein 2/3 complex subunit 2	1.38732	0.019799	0.0749379	FALSE	None	O15144
3134	MYH9	Myosin-9	1.55976	0.0198026	0.0749379	FALSE	None	P35579;P35579-2
6766	UFC1	Ubiquitin-fold modifier-conjugating enzyme 1	1.60545	0.0199635	0.0754607	FALSE	None	Q9Y3C8
3325	FASN	Fatty acid synthase;[Acyl-carrier-protein] S-acetyltransferase;[Acyl-carrier-protein] S-malonyltransferase;3-oxoacyl-[acyl-carrier-protein] synthase;3-oxoacyl-[acyl-carrier-protein] reductase;3-hydroxyacyl-[acyl-carrier-protein] dehydratase;Enoyl-[acyl-carrier-protein] reductase;Oleoyl-[acyl-carrier-protein] hydrolase	1.56722	0.020389	0.0769564	FALSE	None	P49327;A0A0U1RQF0
1034	CAMK2D	Calcium/calmodulin-dependent protein kinase type II subunit delta	2.22142	0.0204056	0.0769564	FALSE	None	Q13557-10;Q13557;E9PBG7;D6R938;E9PF82;Q13557-8;Q13557-6;Q13557-11;Q13557-3;Q13557-5;Q13557-9;Q13557-4;H0Y9J2
5611	NGLY1	Peptide-N(4)-(N-acetyl-beta-glucosaminyl)asparagine amidase	-1.43946	0.0205397	0.0773739	FALSE	None	Q96IV0-2;Q96IV0;A0A0C4DFP4;Q96IV0-3;Q96IV0-5
1901	TPP1	Tripeptidyl-peptidase 1	1.97569	0.0205736	0.0774138	FALSE	None	O14773;A0A2R8YD45;A0A2R8Y7U1;A0A2R8YGD1
3104	KIF5B	Kinesin-1 heavy chain	1.05238	0.0206246	0.0775175	FALSE	None	P33176
2576	MME	Neprilysin	2.12381	0.0207201	0.0777883	FALSE	None	P08473
3435	KPNA2	Importin subunit alpha-1	-1.65357	0.0207792	0.0778468	FALSE	None	P52292
2923	PRKACG	cAMP-dependent protein kinase catalytic subunit gamma	-2.06418	0.0207841	0.0778468	FALSE	None	P22612
6792	VPRBP	Protein VPRBP	-1.32704	0.0208061	0.0778468	FALSE	None	Q9Y4B6;Q9Y4B6-2;Q9Y4B6-3
4983	C7orf61	Uncharacterized protein C7orf61	-2.1615	0.0208647	0.0779778	FALSE	None	Q8IZ16;H7C3K1
4948	DDX60	Probable ATP-dependent RNA helicase DDX60	0.980103	0.0209073	0.0780197	FALSE	None	Q8IY21
4310	ALS2CR11	Amyotrophic lateral sclerosis 2 chromosomal region candidate gene 11 protein	-1.32172	0.0209229	0.0780197	FALSE	None	Q53TS8-4
893	MTX2	Metaxin-2	-1.63519	0.0210762	0.0785029	FALSE	None	C9JAZ1;O75431;O75431-2;C9JNK6
3210	ACTR1B	Beta-centractin	2.73576	0.0211868	0.0788262	FALSE	None	P42025
1394	ARPC4-TTLL3;ARPC4	Actin-related protein 2/3 complex subunit 4	2.69362	0.0212688	0.0790427	FALSE	None	F8WCF6;P59998;P59998-3;F8WDD7;A0A0A6YYG9;P59998-2;H7C0A3
2590	ABHD2	Abhydrolase domain-containing protein 2	-1.82179	0.0213936	0.0793386	FALSE	None	P08910;H3BMT2;H3BUZ6
2496	SLC25A5	ADP/ATP translocase 2;ADP/ATP translocase 2, N-terminally processed	-2.1758	0.0213963	0.0793386	FALSE	None	P05141
5950	TEX101	Testis-expressed sequence 101 protein	-2.00787	0.0214827	0.0795471	FALSE	None	Q9BY14;Q9BY14-2
2133	ATP9A	Probable phospholipid-transporting ATPase IIA;Phospholipid-transporting ATPase	1.91066	0.0215005	0.0795471	FALSE	None	O75110;O75110-2;A0A0A0MR22
5193	WDR19	WD repeat-containing protein 19	1.41356	0.021581	0.0797244	FALSE	None	Q8NEZ3
4598	TTC27	Tetratricopeptide repeat protein 27	-1.35938	0.0215997	0.0797244	FALSE	None	Q6P3X3
5335	PDCD6IP	Programmed cell death 6-interacting protein	1.223	0.0216206	0.0797244	FALSE	None	Q8WUM4;Q8WUM4-2
2229	MPDZ	Multiple PDZ domain protein	1.90639	0.0216588	0.0797766	FALSE	None	O75970-5;O75970-3;O75970-2;O75970;F5H1U9;H0YGQ3;B7ZB24
4252	RABL6	Rab-like protein 6	2.04669	0.0218519	0.0803983	FALSE	None	Q3YEC7;H0Y4Z8;Q3YEC7-2;F2Z2T0;Q3YEC7-4;Q3YEC7-6;Q3YEC7-3;G3V154;Q3YEC7-5
2342	EML2	Echinoderm microtubule-associated protein-like 2	2.12763	0.0219189	0.0805276	FALSE	None	O95834;O95834-3;O95834-2;K7EIK7;A0A0C4DGQ7;C9JRL6
5458	COPS5	COP9 signalosome complex subunit 5	1.86395	0.0219547	0.0805276	FALSE	None	Q92905
3260	CRKL	Crk-like protein	1.46028	0.021972	0.0805276	FALSE	None	P46109
2190	MYCBP2	E3 ubiquitin-protein ligase MYCBP2	1.95675	0.0219841	0.0805276	FALSE	None	O75592-2;O75592
3746	REEP5	Receptor expression-enhancing protein 5	-1.39961	0.0221979	0.0812209	FALSE	None	Q00765
4580	ARMC6	Armadillo repeat-containing protein 6	-1.77582	0.022233	0.0812594	FALSE	None	Q6NXE6-2;Q6NXE6;B4E1N1;F5H4P3;F5GWV0
2365	CYB5A	Cytochrome b5	1.87276	0.0222748	0.0813228	FALSE	None	P00167-2;P00167;P00167-3
6795	WDR7	WD repeat-containing protein 7	2.36932	0.0224979	0.0820468	FALSE	None	Q9Y4E6-2;Q9Y4E6;A2RRE0
3326	FNTA	Protein farnesyltransferase/geranylgeranyltransferase type-1 subunit alpha	1.58073	0.0225804	0.0822571	FALSE	None	P49354;P49354-2;B3KVN2;E9PQP6
272	RSPH3	Radial spoke head protein 3 homolog	-2.17853	0.0226825	0.0825385	FALSE	None	A0A0C4DFU3;Q86UC2;A0A0C4DG29;Q86UC2-2
6570	IPO11	Importin-11	0.89002	0.022827	0.0828871	FALSE	None	Q9UI26;F8WDV0;Q9UI26-2
561	ARHGEF5	Rho guanine nucleotide exchange factor 5	0.941178	0.0228283	0.0828871	FALSE	None	A0A2R8YFR7;A0A2R8YF49;Q12774;H0Y895;Q12774-2
1530	NUB1	NEDD8 ultimate buster 1	1.30305	0.0228643	0.0829254	FALSE	None	H3BM14;H3BM74;Q9Y5A7-2;Q9Y5A7;C9JRT6;F8WDB6
4466	TMCO4	Transmembrane and coiled-coil domain-containing protein 4	1.41035	0.0228889	0.0829254	FALSE	None	Q5TGY1;A0A075B6H3;Q5TGY1-2
424	TEX53	Testis-expressed protein 53	-2.76689	0.0230113	0.083278	FALSE	None	A0A1B0GU33
4618	DRICH1	Aspartate-rich protein 1	-2.11684	0.0230521	0.0833344	FALSE	None	Q6PGQ1
2757	CPM	Carboxypeptidase M	1.91101	0.0231486	0.083592	FALSE	None	P14384;F8W111
5914	NUP85	Nuclear pore complex protein Nup85	-1.88314	0.0232362	0.083817	FALSE	None	Q9BW27;J3KT10;Q9BW27-3;J3QL54;Q9BW27-2;J3QLD4
4540	LEMD1	LEM domain-containing protein 1	-1.73608	0.0232643	0.0838273	FALSE	None	Q68G75;Q68G75-3;Q68G75-4;Q68G75-5
1795	KDELR1;KDELR2	ER lumen protein-retaining receptor;ER lumen protein-retaining receptor 1;ER lumen protein-retaining receptor 2	2.74473	0.0233206	0.0839389	FALSE	None	M0R1Y2;P24390-2;P33947-2;P33947;P24390
2993	TARS	Threonine--tRNA ligase, cytoplasmic	2.09425	0.0233833	0.0840284	FALSE	None	P26639;P26639-2
2348	FADS2	Fatty acid desaturase 2	1.64983	0.0233961	0.0840284	FALSE	None	O95864;O95864-3;O95864-4;O95864-2
4452	PHTF1	Putative homeodomain transcription factor 1	-1.70009	0.02349	0.0842741	FALSE	None	Q5TCQ5;Q9UMS5;Q5TCQ3;Q9UMS5-2
3005	DPP4	Dipeptidyl peptidase 4;Dipeptidyl peptidase 4 membrane form;Dipeptidyl peptidase 4 soluble form	1.52619	0.0235603	0.0843798	FALSE	None	P27487
660	LRRIQ4	Leucine-rich repeat and IQ domain-containing protein 4	-2.56668	0.0235704	0.0843798	FALSE	None	A6NIV6
1376	CCDC178	Coiled-coil domain-containing protein 178	-2.37821	0.0238766	0.0853839	FALSE	None	F8W7A7;Q5BJE1-2;Q5BJE1-4;Q5BJE1;Q5BJE1-3
2047	SYNGR1	Synaptogyrin-1	-2.43916	0.0239635	0.0856025	FALSE	None	O43759-2;B5MCD7;O43759;A2A283;F8WCE4;O43759-3
4338	MAGED2	Melanoma-associated antigen D2	2.56584	0.0240105	0.0856778	FALSE	None	Q5H907;Q5H909;Q9UNF1-2;Q9UNF1
5059	ARRDC1	Arrestin domain-containing protein 1	1.82282	0.0241396	0.0860459	FALSE	None	Q8N5I2;Q5T370
4428	IBA57	Putative transferase CAF17, mitochondrial	-1.69796	0.024448	0.0869732	FALSE	None	Q5T440
2723	SRC	Proto-oncogene tyrosine-protein kinase Src	2.13695	0.0244522	0.0869732	FALSE	None	P12931;P12931-2
1926	PPP1R12A	Protein phosphatase 1 regulatory subunit 12A	0.856619	0.0246587	0.0876136	FALSE	None	O14974-4;O14974-3;O14974;O14974-5;O14974-2;F8VZN8
3745	FKBP3	Peptidyl-prolyl cis-trans isomerase FKBP3	1.20267	0.0247065	0.0876503	FALSE	None	Q00688
5235	DEPTOR	DEP domain-containing mTOR-interacting protein	1.19774	0.0247219	0.0876503	FALSE	None	Q8TB45;Q8TB45-2
3797	GLO1	Lactoylglutathione lyase	2.85789	0.0248459	0.0879958	FALSE	None	Q04760;Q04760-2
4443	ARMC12	Armadillo repeat-containing protein 12	-1.32622	0.0249377	0.0882268	FALSE	None	Q5T9G4-2;Q5T9G4-3;Q5T9G4
4855	TTC30A	Tetratricopeptide repeat protein 30A	-1.35274	0.025115	0.0887593	FALSE	None	Q86WT1
5317	PPP4R1	Serine/threonine-protein phosphatase 4 regulatory subunit 1	-1.44108	0.0251732	0.0888704	FALSE	None	Q8TF05-2;Q8TF05
2924	HNRNPA2B1	Heterogeneous nuclear ribonucleoproteins A2/B1	1.52665	0.025292	0.0891948	FALSE	None	P22626;P22626-2;A0A087WUI2
194	UPRT	Uracil phosphoribosyltransferase homolog	1.2011	0.0253591	0.0893363	FALSE	None	A0A0A0MRR5;Q96BW1;E9PSD7;Q96BW1-3
6105	RNPEP	Aminopeptidase B	1.60588	0.0254029	0.0893955	FALSE	None	Q9H4A4;A6NKB8
2075	KIF5C	Kinesin heavy chain isoform 5C	1.96563	0.0255041	0.0896564	FALSE	None	O60282;A0A0G2JMZ6;O60282-2
5026	GPD1L	Glycerol-3-phosphate dehydrogenase 1-like protein;Glycerol-3-phosphate dehydrogenase [NAD(+)]	1.97094	0.0256125	0.0898054	FALSE	None	Q8N335;C9JM46
3308	HSPA13	Heat shock 70 kDa protein 13	3.01764	0.025627	0.0898054	FALSE	None	P48723
6777	RABGAP1	Rab GTPase-activating protein 1	1.84674	0.0256277	0.0898054	FALSE	None	Q9Y3P9
6446	KIAA1522	Uncharacterized protein KIAA1522	1.26294	0.0257291	0.0900653	FALSE	None	Q9P206;Q9P206-3;Q9P206-2
329	DIAPH1	Protein diaphanous homolog 1	1.91601	0.0257801	0.0901486	FALSE	None	A0A140T8Z0;A0A0G2JH68;O60610-2;O60610-3;O60610;H9KV28;A0A2R8Y5N1
2911	TGM2	Protein-glutamine gamma-glutamyltransferase 2	1.86587	0.0258396	0.0901822	FALSE	None	P21980;P21980-2
2903	ACO1	Cytoplasmic aconitate hydratase	2.03259	0.0258441	0.0901822	FALSE	None	P21399
3670	EIF5A;EIF5AL1	Eukaryotic translation initiation factor 5A-1;Eukaryotic translation initiation factor 5A;Eukaryotic translation initiation factor 5A-1-like	1.05385	0.0259418	0.0902591	FALSE	None	P63241;I3L397;I3L504;P63241-2;Q6IS14
6279	EIF2B3	Translation initiation factor eIF-2B subunit gamma	1.77871	0.0260357	0.0902591	FALSE	None	Q9NR50;Q9NR50-3;Q9NR50-2
5829	CORO1B	Coronin-1B	1.88983	0.0260784	0.0902591	FALSE	None	Q9BR76
1148	DHX36	ATP-dependent RNA helicase DHX36	1.118	0.0260815	0.0902591	FALSE	None	E7EWK3;Q9H2U1-3;Q9H2U1-2;Q9H2U1
6504	SLC25A10	Mitochondrial dicarboxylate carrier	-1.42987	0.0261058	0.0902591	FALSE	None	Q9UBX3-2;Q9UBX3;F6RGN5
3782	PLOD1	Procollagen-lysine,2-oxoglutarate 5-dioxygenase 1	2.95656	0.026119	0.0902591	FALSE	None	Q02809;Q02809-2
2717	ANXA3	Annexin A3;Annexin	1.80697	0.0261693	0.0902591	FALSE	None	P12429;D6RA82;D6RFG5
4321	ODF2	Outer dense fiber protein 2	-2.25279	0.0261727	0.0902591	FALSE	None	Q5BJF6-2
3058	NMT1	Glycylpeptide N-tetradecanoyltransferase 1	1.42106	0.0262077	0.0902591	FALSE	None	P30419;P30419-2
12	BAG6;BAT3	Large proline-rich protein BAG6	-1.21306	0.0262424	0.0902591	FALSE	None	P46379-3;P46379;P46379-2;A0A0G2JK23;A0A024RCR6;P46379-5;A0A0G2JL47;P46379-4
3376	SLC26A2	Sulfate transporter	2.15489	0.0262464	0.0902591	FALSE	None	P50443
2919	NME1-NME2;NME2;NME1;NME2P1	Nucleoside diphosphate kinase;Nucleoside diphosphate kinase B;Putative nucleoside diphosphate kinase	2.35406	0.0262517	0.0902591	FALSE	None	Q32Q12;P22392-2;P22392;J3KPD9;E7ERL0;O60361
5081	IQCF1	IQ domain-containing protein F1	-2.56937	0.0262583	0.0902591	FALSE	None	Q8N6M8
2155	ENTPD3	Ectonucleoside triphosphate diphosphohydrolase 3	0.935071	0.026302	0.0902591	FALSE	None	O75355;O75355-2
3018	GSTM2	Glutathione S-transferase Mu 2	2.42872	0.0263237	0.0902591	FALSE	None	P28161;E9PHN7;E9PHN6;F6XZQ7;P28161-2;E9PLF1
3699	GSTO1	Glutathione S-transferase omega-1	2.03738	0.026328	0.0902591	FALSE	None	P78417;Q5TA02;P78417-3;P78417-2;Q5TA01
5064	JAGN1	Protein jagunal homolog 1	-1.76883	0.026329	0.0902591	FALSE	None	Q8N5M9
4258	CCDC37	Coiled-coil domain-containing protein 37	-1.51357	0.0264715	0.0906538	FALSE	None	Q494V2;Q494V2-2
6608	ADAM30	Disintegrin and metalloproteinase domain-containing protein 30	-1.74737	0.026521	0.0907297	FALSE	None	Q9UKF2-2;Q9UKF2
3646	GNB2	Guanine nucleotide-binding protein G(I)/G(S)/G(T) subunit beta-2	2.24827	0.0266109	0.0909435	FALSE	None	P62879;C9JXA5;E7EP32
6566	ENOPH1	Enolase-phosphatase E1	2.35228	0.0267774	0.0914183	FALSE	None	Q9UHY7;D6RA00;A0A0C4DGY8
1971	ALOX15B	Arachidonate 15-lipoxygenase B	2.59063	0.0268102	0.091436	FALSE	None	O15296;I3L1D5;O15296-4;O15296-3;O15296-2
2938	PPIB	Peptidyl-prolyl cis-trans isomerase B	1.51652	0.0268926	0.0916227	FALSE	None	P23284
6192	NTN4	Netrin-4	1.0733	0.0269715	0.0917971	FALSE	None	Q9HB63-3;Q9HB63-2;Q9HB63
3789	LMNB2	Lamin-B2	-1.98091	0.0271328	0.0921853	FALSE	None	Q03252
5650	HSFY1	Heat shock transcription factor, Y-linked	-1.88982	0.0271411	0.0921853	FALSE	None	Q96LI6;Q96LI6-2;Q96LI6-3
3315	MARCKSL1	MARCKS-related protein	2.00158	0.0272509	0.0923276	FALSE	None	P49006
3027	PTPN6	Tyrosine-protein phosphatase non-receptor type 6	1.92173	0.0272569	0.0923276	FALSE	None	P29350;P29350-3;P29350-4;P29350-2
5468	USP7	Ubiquitin carboxyl-terminal hydrolase 7;Ubiquitin carboxyl-terminal hydrolase	-1.69443	0.0272666	0.0923276	FALSE	None	Q93009-3;Q93009;H3BND8
3016	PSMB6	Proteasome subunit beta type-6;Proteasome subunit beta type	-2.46361	0.0273121	0.0923757	FALSE	None	P28072;A0A087X2I4
5039	LRRC18	Leucine-rich repeat-containing protein 18	-2.24927	0.0273365	0.0923757	FALSE	None	Q8N456-2;Q8N456
6723	DLGAP4	Disks large-associated protein 4	1.29881	0.0273828	0.0924377	FALSE	None	Q9Y2H0-3;Q9Y2H0-1;Q9Y2H0;F8WF49;A0A0B4J2C2
647	YIF1A	Protein YIF1A	-1.47688	0.027474	0.0926491	FALSE	None	E9PS11;A6NGW1;O95070
3255	MAP2K4	Dual specificity mitogen-activated protein kinase kinase 4	1.10397	0.0275013	0.0926491	FALSE	None	P45985-2;P45985
6517	RIMBP3;RIMBP3B;RIMBP3C	RIMS-binding protein 3A;RIMS-binding protein 3B;RIMS-binding protein 3C	-1.09921	0.0275294	0.0926497	FALSE	None	Q9UFD9;A6NNM3;A6NJZ7;J3KP16
6392	SPANXC;SPANXD	Sperm protein associated with the nucleus on the X chromosome C;Sperm protein associated with the nucleus on the X chromosome D	-2.16882	0.0277049	0.0931448	FALSE	None	Q9NY87;Q9BXN6
6290	AASDHPPT	L-aminoadipate-semialdehyde dehydrogenase-phosphopantetheinyl transferase	0.952132	0.0277327	0.0931448	FALSE	None	Q9NRN7;E9PLW6
3593	LYZ	Lysozyme C	1.61555	0.0277985	0.0932211	FALSE	None	P61626
6788	HBS1L	HBS1-like protein	1.23333	0.0278117	0.0932211	FALSE	None	Q9Y450-4;Q9Y450;B7Z524;H0YDX7;J3QT46;E9PHZ9
4389	TTC38	Tetratricopeptide repeat protein 38	1.88517	0.0279541	0.0935869	FALSE	None	Q5R3I4
280	PEX1	Peroxisome biogenesis factor 1	0.673887	0.0279773	0.0935869	FALSE	None	A0A0C4DG33;O43933;O43933-2
6867	DYNC1LI1	Cytoplasmic dynein 1 light intermediate chain 1	1.0956	0.0280148	0.0936179	FALSE	None	Q9Y6G9;E9PHI6
1872	PDXK	Pyridoxal kinase	1.87626	0.0282667	0.0943648	FALSE	None	O00764;F2Z2Y4;O00764-3;O00764-2
4396	NPDC1	Neural proliferation differentiation and control protein 1	1.44948	0.0283104	0.0944156	FALSE	None	Q5SPY9;Q9NQX5
4755	MOB1B;MOB1A	MOB kinase activator 1B;MOB kinase activator 1A	1.9734	0.0283656	0.0944697	FALSE	None	Q7L9L4;Q9H8S9;Q7L9L4-2;D6RCK3;Q9H8S9-2
3870	TFCP2	Alpha-globin transcription factor CP2	1.66006	0.0284049	0.0944697	FALSE	None	Q12800-3;Q12800;Q12800-2;Q12800-4;F8VX55;F8VWL0
3973	CUL4A	Cullin-4A	1.33184	0.0284122	0.0944697	FALSE	None	Q13619;A0A0A0MR50;Q13619-2
3847	AHNAK	Neuroblast differentiation-associated protein AHNAK	2.37416	0.0284564	0.0944703	FALSE	None	Q09666
1346	CAD	CAD protein;Glutamine-dependent carbamoyl-phosphate synthase;Aspartate carbamoyltransferase;Dihydroorotase	2.01716	0.0284693	0.0944703	FALSE	None	F8VPD4;P27708
3590	RHOA	Transforming protein RhoA	1.77411	0.0285004	0.0944789	FALSE	None	P61586;C9JNR4;C9JX21
226	FAM213B	Prostamide/prostaglandin F synthase	2.42791	0.0286124	0.0947553	FALSE	None	A0A2P0CTB1;A0A0A0MT35;Q8TBF2;Q8TBF2-3;A0A2P0CTH9;A0A0A0MRV4;Q8TBF2-4;Q8TBF2-6;J3QKK8;J3KRV9;J3KPF6;J3KPF5;Q8TBF2-2;Q8TBF2-7
5418	NDRG1	Protein NDRG1	1.92265	0.0287453	0.0951004	FALSE	None	Q92597;Q92597-3;Q92597-2
1665	FBXO6	F-box only protein 6	-1.84749	0.0289129	0.0955093	FALSE	None	J3KQ72;Q9NRD1
3252	USP5	Ubiquitin carboxyl-terminal hydrolase 5	1.03108	0.0289265	0.0955093	FALSE	None	P45974;P45974-2
2664	TXN	Thioredoxin	1.77012	0.0290237	0.0956478	FALSE	None	P10599;P10599-2
4214	CLEC16A	Protein CLEC16A	-1.78996	0.0290262	0.0956478	FALSE	None	Q2KHT3;Q2KHT3-2
4714	TOM1L2	TOM1-like protein 2	1.88014	0.0291222	0.095869	FALSE	None	Q6ZVM7;Q6ZVM7-5;Q6ZVM7-2;Q6ZVM7-3;B7Z2U2;F5H3S6
6560	BAIAP2L1	Brain-specific angiogenesis inhibitor 1-associated protein 2-like protein 1	1.70303	0.0291937	0.0960091	FALSE	None	Q9UHR4
1091	COPS6	COP9 signalosome complex subunit 6	2.43906	0.0292349	0.0960493	FALSE	None	Q7L5N1;E7EM64
4468	ARFGEF3	Brefeldin A-inhibited guanine nucleotide-exchange protein 3	1.52117	0.0292917	0.0961406	FALSE	None	Q5TH69
2700	ADH5	Alcohol dehydrogenase class-3	1.6533	0.0293614	0.0962739	FALSE	None	P11766;H0YAG8
3833	LGALS3BP	Galectin-3-binding protein	1.00177	0.029437	0.0963045	FALSE	None	Q08380
6275	DIABLO	Diablo homolog, mitochondrial	-2.06171	0.0294385	0.0963045	FALSE	None	Q9NR28-2;Q9NR28;A0A024RBT2;Q9NR28-3
6649	EPDR1	Mammalian ependymin-related protein 1	2.06961	0.0294578	0.0963045	FALSE	None	Q9UM22;Q9UM22-2;Q9UM22-3
4487	NUP210L	Nuclear pore membrane glycoprotein 210-like	-1.64711	0.0294945	0.0963277	FALSE	None	Q5VU65;Q5VU65-2
3767	NAAA	N-acylethanolamine-hydrolyzing acid amidase;N-acylethanolamine-hydrolyzing acid amidase subunit alpha;N-acylethanolamine-hydrolyzing acid amidase subunit beta	1.22764	0.029523	0.0963277	FALSE	None	Q02083-2;Q02083;Q02083-3;D6R9S9;R4GNC0;B4DVL2
3471	IST1	IST1 homolog	1.19084	0.02956	0.0963535	FALSE	None	P53990-2;P53990;P53990-4;H3BMU1;H3BUI0;P53990-3;P53990-5;H3BQF7;J3KR23;F5GXM3
3031	TKT	Transketolase	1.3305	0.0297064	0.0966705	FALSE	None	P29401;P29401-2;A0A0B4J1R6;E9PFF2
6184	ROPN1	Ropporin-1A	-1.52259	0.0297361	0.0966705	FALSE	None	Q9HAT0;C9J6H4;C9JP07
2827	SMPD1	Sphingomyelin phosphodiesterase	1.68624	0.0297479	0.0966705	FALSE	None	P17405-4;P17405;P17405-3;P17405-2;H0YEP5;G3V1E1;E9PQT3
583	ILVBL	Acetolactate synthase-like protein	-1.12622	0.0297739	0.0966705	FALSE	None	A1L0T0;M0R026
3328	DHPS	Deoxyhypusine synthase	1.16139	0.0298194	0.0967232	FALSE	None	P49366;A0A087WZK0;P49366-2;Q5J8M5;P49366-3;M0R253;M0QX43;B4E3M2
3392	RPL14	60S ribosomal protein L14	2.47698	0.0300172	0.0972699	FALSE	None	P50914;E7EPB3
6593	TSKS	Testis-specific serine kinase substrate	-2.29038	0.0301362	0.0975446	FALSE	None	Q9UJT2;C9K0I0;Q9UJT2-2
6004	COMMD5	COMM domain-containing protein 5	0.906746	0.0301608	0.0975446	FALSE	None	Q9GZQ3;E9PJE4;H0YEQ6
6486	MTRR	Methionine synthase reductase	-2.20969	0.0302434	0.0977161	FALSE	None	Q9UBK8;Q9UBK8-2
218	TOR1AIP1	Torsin-1A-interacting protein 1	-1.76999	0.0305444	0.0985926	FALSE	None	A0A0A0MSK5;Q5JTV8
3582	RAP1B	Ras-related protein Rap-1b;Ras-related protein Rap-1b-like protein	2.60265	0.0306039	0.0986886	FALSE	None	P61224;P61224-3;F5H7Y6;E7ESV4;A6NIZ1;P61224-2;F5GX62;P61224-4;F5GZG1;F5H004;B7ZB78;F5H823;F5H6R7
3454	SLC25A1	Tricarboxylate transport protein, mitochondrial	-1.53365	0.0307359	0.0988874	FALSE	None	P53007;B4DP62
2487	GNAI2	Guanine nucleotide-binding protein G(i) subunit alpha-2	2.49661	0.0307481	0.0988874	FALSE	None	P04899;P04899-4;P04899-6;P04899-3;P04899-5;P04899-2
3080	DNAJA1	DnaJ homolog subfamily A member 1	1.43522	0.030755	0.0988874	FALSE	None	P31689;P31689-2
5464	TNPO1	Transportin-1	1.89257	0.0308287	0.0990283	FALSE	None	Q92973-2;Q92973;Q92973-3
118	ALG9	Alpha-1,2-mannosyltransferase ALG9	-1.59753	0.0309865	0.0994388	FALSE	None	A0A087WZ62;Q9H6U8;Q9H6U8-3;H0YCW6;Q9H6U8-2;Q9H6U8-4
960	UBE2H	Ubiquitin-conjugating enzyme E2 H	1.03746	0.0310388	0.0995104	FALSE	None	C9JZG9;C9JZY6;P62256;H7C4M9;P62256-2;C9J8Q9
1523	RPS27L	40S ribosomal protein S27;40S ribosomal protein S27-like	2.08333	0.0313449	0.100306	FALSE	None	H0YMV8;Q71UM5;C9JLI6
5918	IFT27	Intraflagellar transport protein 27 homolog	2.25682	0.0313647	0.100306	FALSE	None	Q9BW83-2;Q9BW83;F5GZ09;B1AH58
5253	TBC1D15	TBC1 domain family member 15	1.65682	0.0313778	0.100306	FALSE	None	Q8TC07-2;Q8TC07;Q8TC07-3;C9JA93
3081	AKT1	RAC-alpha serine/threonine-protein kinase	1.93725	0.0314383	0.100403	FALSE	None	P31749;P31749-2
3813	GFPT1	Glutamine--fructose-6-phosphate aminotransferase [isomerizing] 1	1.11371	0.0316013	0.100793	FALSE	None	Q06210-2;Q06210
2918	UBA1	Ubiquitin-like modifier-activating enzyme 1	1.11587	0.0316521	0.100793	FALSE	None	P22314;P22314-2
3320	TGM4	Protein-glutamine gamma-glutamyltransferase 4	3.39002	0.0316678	0.100793	FALSE	None	P49221
3639	RAP1A	Ras-related protein Rap-1A	2.06268	0.0317076	0.100793	FALSE	None	P62834;A0A075B6Q0
6513	STK39	STE20/SPS1-related proline-alanine-rich protein kinase	1.29757	0.0317374	0.100793	FALSE	None	Q9UEW8-2;Q9UEW8
1322	LRRC37B	Leucine-rich repeat-containing protein 37B	-2.57819	0.0317447	0.100793	FALSE	None	F5H5K1;J3QSU1;Q96QE4;J3KTP0;Q96QE4-2;J3QLI7
3133	AGL	Glycogen debranching enzyme;4-alpha-glucanotransferase;Amylo-alpha-1,6-glucosidase	1.77436	0.0317732	0.100793	FALSE	None	P35573;P35573-2;P35573-3
5601	SGSM3	Small G protein signaling modulator 3	2.21046	0.0319267	0.101138	FALSE	None	Q96HU1;Q96HU1-2
4993	WDFY3	WD repeat and FYVE domain-containing protein 3	0.986725	0.0319432	0.101138	FALSE	None	Q8IZQ1-2;Q8IZQ1
295	ZG16B	Zymogen granule protein 16 homolog B	2.03229	0.0320455	0.101365	FALSE	None	A0A0C4DGN4;Q96DA0
4119	RALBP1	RalA-binding protein 1	1.27493	0.032107	0.101374	FALSE	None	Q15311
2363	ACTL6A	Actin-like protein 6A	1.20673	0.0321095	0.101374	FALSE	None	O96019-2;O96019
6532	WARS2	Tryptophan--tRNA ligase, mitochondrial	-0.904942	0.0321965	0.101474	FALSE	None	Q9UGM6
5476	SCAMP4	Secretory carrier-associated membrane protein 4	-1.25114	0.0322024	0.101474	FALSE	None	Q969E2-2;Q969E2;K7EJJ4;C9JWM2;Q969E2-3
2477	GAPDH	Glyceraldehyde-3-phosphate dehydrogenase	0.394494	0.0322616	0.101564	FALSE	None	P04406;P04406-2;E7EUT5
1959	PFDN6	Prefoldin subunit 6	1.06683	0.0324306	0.102	FALSE	None	O15212;A2AB88
2254	UFL1	E3 UFM1-protein ligase 1	1.24491	0.0326288	0.102505	FALSE	None	O94874;O94874-2;O94874-3
4486	C9orf135	Uncharacterized protein C9orf135	-2.31302	0.0326532	0.102505	FALSE	None	Q5VTT2;H0YD79;Q5VTT2-2
2627	CCDC159	Coiled-coil domain-containing protein 159	-1.29914	0.0328548	0.10304	FALSE	None	P0C7I6;P0C7I6-7;P0C7I6-8;K7EKC7;P0C7I6-6
5722	VPS35	Vacuolar protein sorting-associated protein 35	2.60335	0.0329601	0.103101	FALSE	None	Q96QK1
75	CYFIP1		1.9045	0.0329762	0.103101	FALSE	None	A0A0G2JQH3;A0A087WVZ5
2030	TRAPPC3	Trafficking protein particle complex subunit 3	-1.3837	0.0329897	0.103101	FALSE	None	O43617;A0A087WWM0;O43617-2;A0A087WYS5
330	HSPA1B;HSPA1A	Heat shock 70 kDa protein 1B;Heat shock 70 kDa protein 1A	0.791718	0.0329984	0.103101	FALSE	None	A0A0G2JIW1;P0DMV9;P0DMV8;P0DMV8-2;V9GZ37
3015	PSMB4	Proteasome subunit beta type-4	-0.715963	0.033064	0.103208	FALSE	None	P28070
2756	FDPS	Farnesyl pyrophosphate synthase	1.96938	0.0331163	0.103274	FALSE	None	P14324-2;P14324;A0A087WVN4;A0A087X1D8
926	TFG	Protein TFG	2.06244	0.0332806	0.103689	FALSE	None	C9JUE0;C9JJP5;Q92734-4;Q92734-3;Q92734-2;Q92734;C9JTY3
4297	HSD17B12	Very-long-chain 3-oxoacyl-CoA reductase	1.46127	0.0333315	0.103718	FALSE	None	Q53GQ0;A0A1B0GVY6;A0A1B0GV93
6458	FAM135A	Protein FAM135A	1.53169	0.0333524	0.103718	FALSE	None	Q9P2D6-3
1574	CRISPLD2	Cysteine-rich secretory protein LCCL domain-containing 2	1.58019	0.0334332	0.10377	FALSE	None	H3BTI0;Q9H0B8;Q9H0B8-2;Q9H0B8-3
5250	MYCBPAP	MYCBP-associated protein	-1.41673	0.0334743	0.10377	FALSE	None	Q8TBZ2;H0Y7R1
889	NMD3	60S ribosomal export protein NMD3	0.966008	0.0335217	0.10377	FALSE	None	C9JA08;Q96D46;C9IY70;C9IZW9;C9K0C2;C9J0B9
6737	AP3M1	AP-3 complex subunit mu-1	2.09506	0.0335656	0.10377	FALSE	None	Q9Y2T2
5888	MENT	Protein MENT	-3.47531	0.033601	0.10377	FALSE	None	Q9BUN1
3594	VBP1	Prefoldin subunit 3	1.14925	0.0336605	0.10377	FALSE	None	P61758;B4DWR3
5151	APOA1BP	NAD(P)H-hydrate epimerase	2.21518	0.0336612	0.10377	FALSE	None	Q8NCW5;Q8NCW5-2
5217	PLBD2	Putative phospholipase B-like 2;Putative phospholipase B-like 2 32 kDa form;Putative phospholipase B-like 2 45 kDa form	1.73951	0.0336721	0.10377	FALSE	None	Q8NHP8;Q8NHP8-2
1636	TOM1L1	TOM1-like protein 1	1.50348	0.0336733	0.10377	FALSE	None	J3KQU4;I3L4I4;O75674-2;O75674;I3NI44;O75674-3;I3L4G0;I3L3T4;I3L367;I3L1G1
5027	SLC35F6	Solute carrier family 35 member F6	1.35302	0.0336821	0.10377	FALSE	None	Q8N357
3413	ALDH5A1	Succinate-semialdehyde dehydrogenase, mitochondrial	-1.28781	0.0338032	0.104046	FALSE	None	P51649-2;P51649;C9J8Q5
4055	MESDC2	LDLR chaperone MESD	0.96525	0.0338675	0.104147	FALSE	None	Q14696
4985	RASEF	Ras and EF-hand domain-containing protein	1.81408	0.0341605	0.104951	FALSE	None	Q8IZ41
6450	VPS18	Vacuolar protein sorting-associated protein 18 homolog	1.99745	0.0342051	0.104991	FALSE	None	Q9P253
4442	LELP1	Late cornified envelope-like proline-rich protein 1	-2.72976	0.0346064	0.106124	FALSE	None	Q5T871
4756	CHMP1B	Charged multivesicular body protein 1b	1.56391	0.0346698	0.10622	FALSE	None	Q7LBR1
3011	PIK3R1	Phosphatidylinositol 3-kinase regulatory subunit alpha	1.22488	0.0347626	0.106338	FALSE	None	P27986;P27986-4;P27986-3;P27986-2
3684	PAFAH1B2	Platelet-activating factor acetylhydrolase IB subunit beta	1.9921	0.0347723	0.106338	FALSE	None	P68402;P68402-3;P68402-2;P68402-4
3228	PRCP	Lysosomal Pro-X carboxypeptidase	1.7993	0.0348124	0.106362	FALSE	None	P42785;P42785-2;E9PIG4
1219	PARP10	Poly [ADP-ribose] polymerase 10	1.28987	0.0348611	0.106413	FALSE	None	E9PK67;E9PNI7;Q53GL7;E9PPE7
3739	MAT1A	S-adenosylmethionine synthase isoform type-1	1.79473	0.0349778	0.106671	FALSE	None	Q00266
4821	MTDH	Protein LYRIC	0.588099	0.0350294	0.106727	FALSE	None	Q86UE4;E5RJU9
334	GBA	Glucosylceramidase	2.27657	0.0350605	0.106727	FALSE	None	A0A0G2JNZ5;A0A0G2JLB3;P04062-4;P04062-2;P04062;A0A0G2JNZ0;P04062-5;P04062-3
4254	TIMM50	Mitochondrial import inner membrane translocase subunit TIM50	-1.53909	0.0351854	0.107009	FALSE	None	Q3ZCQ8;Q3ZCQ8-2;M0R0C3;M0R2F8;Q3ZCQ8-3
2161	FLNB	Filamin-B	1.07695	0.035292	0.107235	FALSE	None	O75369-2;O75369-9;O75369;O75369-6;O75369-3;E7EN95;O75369-7;O75369-5;O75369-4
5046	SPEM1	Spermatid maturation protein 1	-2.23897	0.035436	0.107525	FALSE	None	Q8N4L4
6571	PRSS50	Probable threonine protease PRSS50	-1.29848	0.0354524	0.107525	FALSE	None	Q9UI38
4039	PRPSAP1	Phosphoribosyl pyrophosphate synthase-associated protein 1	1.37156	0.0357557	0.108323	FALSE	None	Q14558;Q14558-2;B4DP31;C9J168
5410	CCT6B	T-complex protein 1 subunit zeta-2	-1.01029	0.0357845	0.108323	FALSE	None	Q92526;Q92526-3;Q92526-2
3678	ACTC1;ACTA2;ACTG2;ACTA1	Actin, alpha cardiac muscle 1;Actin, aortic smooth muscle;Actin, gamma-enteric smooth muscle;Actin, alpha skeletal muscle	3.44103	0.0358136	0.108323	FALSE	None	P68032;P62736;P63267;P68133;A6NL76;P63267-2
1041	COX7C	Cytochrome c oxidase subunit 7C, mitochondrial	-3.01203	0.0361809	0.109334	FALSE	None	D6R9Z7;P15954
2531	HEXA	Beta-hexosaminidase subunit alpha;Beta-hexosaminidase	1.31114	0.0363409	0.109497	FALSE	None	P06865;H3BP20;H3BS10;H3BU85;H3BTD4
1514	APH1B	Gamma-secretase subunit APH-1B	-2.95125	0.0363448	0.109497	FALSE	None	H0YKZ9;H0YLT0;Q8WW43-2;Q8WW43
2213	IDH1	Isocitrate dehydrogenase [NADP] cytoplasmic	1.3372	0.0363678	0.109497	FALSE	None	O75874
3780	MAP2K1	Dual specificity mitogen-activated protein kinase kinase 1	2.13747	0.0363689	0.109497	FALSE	None	Q02750;Q02750-2
3865	NUP160	Nuclear pore complex protein Nup160	-1.55325	0.0364214	0.109497	FALSE	None	Q12769;G3V198;E9PR16
351	TSBP1	Testis-expressed basic protein 1	-2.32746	0.0365108	0.109497	FALSE	None	A0A0G2JPA5;A0A0G2JM93
3889	BNIP1	Vesicle transport protein SEC20	-1.42316	0.0365515	0.109497	FALSE	None	Q12981;Q12981-1;Q12981-2;Q12981-3
3741	CDK5	Cyclin-dependent-like kinase 5	1.99311	0.036559	0.109497	FALSE	None	Q00535;Q00535-2
6220	PREB	Prolactin regulatory element-binding protein	-1.98615	0.0365871	0.109497	FALSE	None	Q9HCU5;B5MC98
5983	UBXN6	UBX domain-containing protein 6	-1.0505	0.0365979	0.109497	FALSE	None	Q9BZV1;Q9BZV1-2;K7EP32
2466	SOD2	Superoxide dismutase [Mn], mitochondrial	-1.34285	0.0365981	0.109497	FALSE	None	P04179;P04179-4;P04179-2;F5H4R2;F5GYZ5;F5H3C5;G8JLJ2;P04179-3
3609	PSMC5	26S protease regulatory subunit 8	-0.613765	0.0367225	0.109754	FALSE	None	P62195;J3QQM1
2027	DENR	Density-regulated protein	1.84302	0.0367733	0.109754	FALSE	None	O43583;F8VVL1
3360	NT5C2	Cytosolic purine 5-nucleotidase	1.86687	0.0367968	0.109754	FALSE	None	P49902;P49902-2;Q5JUV4
1569	LRRC57	Leucine-rich repeat-containing protein 57	1.44033	0.0368165	0.109754	FALSE	None	H3BSW0;Q8N9N7
297	DHRS7B	Dehydrogenase/reductase SDR family member 7B	-0.911302	0.0369237	0.109975	FALSE	None	A0A0C4DGQ8;Q6IAN0
5455	UPF1	Regulator of nonsense transcripts 1	2.0826	0.0369652	0.11	FALSE	None	Q92900-2;Q92900
6860	CFAP20	Cilia- and flagella-associated protein 20	-2.61278	0.0370707	0.110215	FALSE	None	Q9Y6A4
6730	TRAPPC8	Trafficking protein particle complex subunit 8	1.10137	0.0371186	0.110258	FALSE	None	Q9Y2L5-2;Q9Y2L5;J3QQJ5;J3KSL8;J3QSA1
6316	NRBP2	Nuclear receptor-binding protein 2	1.21019	0.0372528	0.110558	FALSE	None	Q9NSY0;E9PR11
1950	SCAMP2	Secretory carrier-associated membrane protein 2	1.4735	0.0375039	0.111075	FALSE	None	O15127
803	PPM1F	Protein phosphatase 1F	-1.36784	0.0375254	0.111075	FALSE	None	B5MCT7;P49593-2;P49593;A8MX49
1859	SDCBP	Syntenin-1	1.64274	0.0375277	0.111075	FALSE	None	O00560;O00560-3;B4DHN5;E9PBU7
2778	ANPEP	Aminopeptidase N	1.64521	0.0375845	0.111144	FALSE	None	P15144
1995	DYNC1LI2	Cytoplasmic dynein 1 light intermediate chain 2	1.35436	0.0376376	0.111158	FALSE	None	O43237-2;O43237
5437	HTRA1	Serine protease HTRA1	-1.51437	0.0376641	0.111158	FALSE	None	Q92743
2556	UQCRH	Cytochrome b-c1 complex subunit 6, mitochondrial	-1.42127	0.0376935	0.111158	FALSE	None	P07919
2105	UGDH	UDP-glucose 6-dehydrogenase	1.32718	0.0377234	0.111158	FALSE	None	O60701;O60701-2;O60701-3
5001	SPAG16	Sperm-associated antigen 16 protein	-1.38056	0.0377661	0.111185	FALSE	None	Q8N0X2;Q8N0X2-2;A0A0A0MQX0;E7EWV3;Q8N0X2-5
1170	MYO1B	Unconventional myosin-Ib	2.02198	0.0378222	0.111252	FALSE	None	E9PDF6;O43795-2;O43795
4538	CRYBG3	Very large A-kinase anchor protein	1.48834	0.0378592	0.111262	FALSE	None	Q68DQ2
1363	RGPD1;RGPD2	RANBP2-like and GRIP domain-containing protein 2;RANBP2-like and GRIP domain-containing protein 1	-0.79904	0.0378944	0.111267	FALSE	None	F8VYC4;P0DJD1;A0A286YES2;A0A1W2PNU4;P0DJD0
3835	MFGE8	Lactadherin;Lactadherin short form;Medin	1.90106	0.0379361	0.111267	FALSE	None	Q08431;F5GZN3;Q08431-2;Q08431-3
5269	PIFO	Protein pitchfork	-1.39297	0.0379835	0.111267	FALSE	None	Q8TCI5;Q8TCI5-3;Q8TCI5-2
6844	LRRFIP2	Leucine-rich repeat flightless-interacting protein 2	0.974013	0.0379951	0.111267	FALSE	None	Q9Y608-2;Q9Y608-4;Q9Y608-5;Q9Y608;C9JSU1
3563	S100A10	Protein S100-A10	2.87076	0.0380484	0.111283	FALSE	None	P60903
5631	FAM84B	Protein FAM84B	1.60312	0.0380967	0.111283	FALSE	None	Q96KN1
3763	PFKP	ATP-dependent 6-phosphofructokinase, platelet type	-0.908236	0.0381013	0.111283	FALSE	None	Q01813;Q01813-2
6064	EHD4	EH domain-containing protein 4	1.86628	0.0381578	0.11135	FALSE	None	Q9H223
4783	DCXR	L-xylulose reductase	1.51149	0.0383428	0.111697	FALSE	None	Q7Z4W1;J3KS22;J3QS36;J3KRZ4;J3QL34;J3KSZ5
3181	CAPG	Macrophage-capping protein	1.6243	0.0383604	0.111697	FALSE	None	P40121;P40121-2;E7ENU9
5969	LDHAL6B	L-lactate dehydrogenase A-like 6B	-1.48021	0.0383779	0.111697	FALSE	None	Q9BYZ2
1096	TACC2	Transforming acidic coiled-coil-containing protein 2	1.87552	0.0384955	0.111941	FALSE	None	O95359-3;E9PBC6;E7EMZ9;O95359
3977	MOGS	Mannosyl-oligosaccharide glucosidase	-1.20267	0.0386185	0.112135	FALSE	None	Q13724-2;Q13724;C9J8D4
5051	CBR4	Carbonyl reductase family member 4	-1.2583	0.0386299	0.112135	FALSE	None	Q8N4T8;Q8N4T8-2;H0Y962
317	DDX3X	ATP-dependent RNA helicase DDX3X	1.42385	0.0387031	0.112249	FALSE	None	O00571;A0A0D9SFB3;A0A2R8Y645;A0A2R8Y4A4;A0A2R8YFS5;A0A2R8YFR4;A0A2R8YCW1;A0A0D9SG12;A0A2R8YF78;A0A2R8Y5G6;A0A0D9SF53;O00571-2;F6S8Q4;A0A2R8Y7T2;A0A2R8YDT5;A0A2R8YDH3
3533	RWDD2B	RWD domain-containing protein 2B	0.920355	0.0387376	0.112251	FALSE	None	P57060
6490	GULP1	PTB domain-containing engulfment adapter protein 1	-1.24848	0.0388171	0.112383	FALSE	None	Q9UBP9;Q9UBP9-4;Q9UBP9-3
1621	NSF	Vesicle-fusing ATPase	-0.485917	0.0389299	0.112611	FALSE	None	I3L0N3;P46459;P46459-2
5797	ATP5S	ATP synthase subunit s, mitochondrial	-3.36859	0.0390488	0.112836	FALSE	None	Q99766;A0A2R8YDJ1
4241	UAP1L1	UDP-N-acetylhexosamine pyrophosphorylase-like protein 1	1.70111	0.0391111	0.112836	FALSE	None	Q3KQV9;Q3KQV9-2
2108	PLA2G6	85/88 kDa calcium-independent phospholipase A2	-1.60015	0.0391136	0.112836	FALSE	None	O60733;O60733-2;O60733-3
3076	MAT2A	S-adenosylmethionine synthase isoform type-2	2.27295	0.0391439	0.112836	FALSE	None	P31153;P31153-2
5640	LYZL4	Lysozyme-like protein 4	-2.44681	0.0392725	0.113109	FALSE	None	Q96KX0
2797	CBR1	Carbonyl reductase [NADPH] 1	1.49617	0.0394122	0.113321	FALSE	None	P16152;E9PQ63;P16152-2
4279	SYTL3	Synaptotagmin-like protein 3	1.03903	0.0394146	0.113321	FALSE	None	Q4VX76;Q4VX76-2
4739	EIF3M	Eukaryotic translation initiation factor 3 subunit M	1.65978	0.0394893	0.113438	FALSE	None	Q7L2H7;J3KNJ2;Q7L2H7-2
714	PTTG1IP	Pituitary tumor-transforming gene 1 protein-interacting protein	1.74659	0.0396939	0.113766	FALSE	None	A8MZH8;P53801;A8MXQ1
4664	CRELD2	Cysteine-rich with EGF-like domain protein 2	-1.13331	0.0397139	0.113766	FALSE	None	Q6UXH1-4;Q6UXH1;Q6UXH1-6;Q6UXH1-5;A6PWM2;Q6UXH1-3;Q6UXH1-2
1374	CCDC103	Coiled-coil domain-containing protein 103	-0.93166	0.0397349	0.113766	FALSE	None	F8W6J8;Q8IW40
2568	HSP90AB1	Heat shock protein HSP 90-beta	0.95114	0.0397505	0.113766	FALSE	None	P08238
4665	NPNT	Nephronectin	1.69328	0.0397752	0.113766	FALSE	None	Q6UXI9;Q6UXI9-5;Q6UXI9-6;Q6UXI9-3;D6RH31;Q6UXI9-2;Q6UXI9-4;H0YAK9
127	KIF3A	Kinesin-like protein;Kinesin-like protein KIF3A	1.49781	0.0398309	0.113801	FALSE	None	J3KPF9;A0A087X011;E9PES4;Q9Y496
3323	LMAN1	Protein ERGIC-53	1.9524	0.0398561	0.113801	FALSE	None	P49257
1769	PSME3	Proteasome activator complex subunit 3	-1.29886	0.0398922	0.113806	FALSE	None	K9J957;P61289;P61289-3;P61289-2;K7ENH2;B3KQ25;K7ESG5;K7EMD0;K7EPX6;K7EKR3;A0A087WTV2
2371	GSR	Glutathione reductase, mitochondrial	2.16819	0.040141	0.114418	FALSE	None	P00390-2;P00390;P00390-3;P00390-4;P00390-5
657	CBY3	Protein chibby homolog 3	-1.43451	0.0402552	0.114644	FALSE	None	A6NI87
3578	ACTR2	Actin-related protein 2	1.80582	0.0403621	0.11485	FALSE	None	P61160;P61160-2;F5H6T1
509	CD9	Tetraspanin;CD9 antigen	2.7731	0.0404496	0.115	FALSE	None	A6NNI4;A0A2R8Y478;G8JLH6;P21926
5731	IL4I1	L-amino-acid oxidase	-2.16408	0.0406554	0.115487	FALSE	None	Q96RQ9;Q96RQ9-2
2791	DSP	Desmoplakin	2.00342	0.0407632	0.115693	FALSE	None	P15924;P15924-3;P15924-2
5325	RNF139	E3 ubiquitin-protein ligase RNF139	-1.48249	0.0408401	0.115813	FALSE	None	Q8WU17
2586	SERPINF2	Alpha-2-antiplasmin	1.86076	0.0409706	0.116083	FALSE	None	P08697;P08697-2;A0A0G2JPA8;C9JMH6;A0A0J9YY65
3463	PGGT1B	Geranylgeranyl transferase type-1 subunit beta	1.55138	0.0410425	0.116168	FALSE	None	P53609;P53609-2
1154	NACA	Nascent polypeptide-associated complex subunit alpha;Nascent polypeptide-associated complex subunit alpha, muscle-specific form	2.11911	0.0410706	0.116168	FALSE	None	F8VZJ2;H0YHX9;Q13765;E9PAV3-2;E9PAV3;F8W1N5;F8VNW4;F8W0W4
3562	RPS20	40S ribosomal protein S20	1.88431	0.0412563	0.116594	FALSE	None	P60866;P60866-2;E5RJX2;E5RIP1
4131	PPP1R7	Protein phosphatase 1 regulatory subunit 7	1.01508	0.0413248	0.116631	FALSE	None	Q15435;C9JD73;H7C003;Q15435-3;B5MBZ8;Q15435-2;C9J177;C9JRC4
1662	TBC1D8	TBC1 domain family member 8	1.34318	0.0413396	0.116631	FALSE	None	J3KQ40;O95759;O95759-2
1701	MYL12A;MYL12B;MYL9	Myosin regulatory light chain 12A;Myosin regulatory light chain 12B;Myosin regulatory light polypeptide 9	1.36887	0.0414337	0.116701	FALSE	None	J3QRS3;P19105;O14950;P24844
2217	ALDH1L1	Cytosolic 10-formyltetrahydrofolate dehydrogenase	1.37191	0.0414352	0.116701	FALSE	None	O75891;O75891-3;O75891-2
2457	RAF1	RAF proto-oncogene serine/threonine-protein kinase	1.51575	0.0415524	0.116817	FALSE	None	P04049;P04049-2;H7C155
277	RPSA	40S ribosomal protein SA	0.976203	0.0415562	0.116817	FALSE	None	C9J9K3;A0A0C4DG17;P08865
2534	LDHB	L-lactate dehydrogenase B chain;L-lactate dehydrogenase	1.30533	0.041582	0.116817	FALSE	None	P07195;A8MW50;C9J7H8;F5H793
4469	STPG1	O(6)-methylguanine-induced apoptosis 2	-1.38181	0.0417842	0.117211	FALSE	None	Q5TH74;Q5TH74-3;Q5TH74-2;Q5TH77
1279	PSMD9	26S proteasome non-ATPase regulatory subunit 9	1.18288	0.0417929	0.117211	FALSE	None	F5H5V4;F5GX23;J3KN29;O00233-2;O00233;F5H7X1
2400	CST4	Cystatin-S	2.64519	0.0420035	0.117548	FALSE	None	P01036
6025	KLC2	Kinesin light chain 2	1.49564	0.0420078	0.117548	FALSE	None	Q9H0B6;Q9H0B6-2;A8MZ87
2380	PGK1	Phosphoglycerate kinase 1	1.44392	0.0420618	0.117548	FALSE	None	P00558;P00558-2
2170	VPS26A	Vacuolar protein sorting-associated protein 26A	1.41888	0.0421164	0.117548	FALSE	None	O75436;S4R3Q6;O75436-2
4054	USP10	Ubiquitin carboxyl-terminal hydrolase 10	0.960818	0.0421284	0.117548	FALSE	None	Q14694;Q14694-3;Q14694-2
3992	CAPS	Calcyphosin	1.20801	0.0421301	0.117548	FALSE	None	Q13938;K7EL21;K7ES72;Q13938-3;A0A0X1KG78
2706	NEFH	Neurofilament heavy polypeptide	1.79258	0.0421612	0.117548	FALSE	None	P12036;P12036-2
3278	CAPZA2	F-actin-capping protein subunit alpha-2	1.69317	0.0422671	0.117663	FALSE	None	P47755;F8W9N7;C9JUG7;A0A0D9SET8;P47755-2
5016	LRRC47	Leucine-rich repeat-containing protein 47	1.67071	0.0422735	0.117663	FALSE	None	Q8N1G4
2774	BRAF	Serine/threonine-protein kinase B-raf	1.0875	0.042381	0.117863	FALSE	None	P15056
6056	DEFB129	Beta-defensin 129	1.96824	0.0424314	0.117904	FALSE	None	Q9H1M3
6679	PPP6R1	Serine/threonine-protein phosphatase 6 regulatory subunit 1	-0.833779	0.0425784	0.11819	FALSE	None	Q9UPN7
3466	COPA	Coatomer subunit alpha;Xenin;Proxenin	1.0426	0.0426055	0.11819	FALSE	None	P53621;P53621-2
4960	SYTL1	Synaptotagmin-like protein 1	1.59847	0.0427232	0.118417	FALSE	None	Q8IYJ3;Q8IYJ3-2;A0A087X1N4
3911	AIMP2	Aminoacyl tRNA synthase complex-interacting multifunctional protein 2	1.54245	0.0428214	0.118591	FALSE	None	Q13155;F8W950;A8MU58
6559	CYB5R1	NADH-cytochrome b5 reductase 1	0.876735	0.0428833	0.118663	FALSE	None	Q9UHQ9;H7C0R7
4916	WDFY1	WD repeat and FYVE domain-containing protein 1	1.44276	0.0429584	0.118772	FALSE	None	Q8IWB7;C9JJ54
5092	CCNYL1	Cyclin-Y-like protein 1	0.810725	0.0430358	0.118886	FALSE	None	Q8N7R7;Q8N7R7-3;Q8N7R7-2
2091	SYNCRIP	Heterogeneous nuclear ribonucleoprotein Q	1.77058	0.0431211	0.118901	FALSE	None	O60506-3;O60506;O60506-4;O60506-2;B7Z645;O60506-5
2885	RAB5A	Ras-related protein Rab-5A	1.35988	0.0431388	0.118901	FALSE	None	P20339-2;P20339
2891	IMPDH1	Inosine-5-monophosphate dehydrogenase 1;Inosine-5-monophosphate dehydrogenase	2.0942	0.0431489	0.118901	FALSE	None	P20839-3;P20839-7;P20839-5;P20839-6;P20839;C9J381;P20839-2;P20839-4;C9K0R9
6483	GNG12	Guanine nucleotide-binding protein G(I)/G(S)/G(O) subunit gamma-12	1.94584	0.0432065	0.118961	FALSE	None	Q9UBI6
6235	RAB18	Ras-related protein Rab-18	0.977127	0.0432903	0.119093	FALSE	None	Q9NP72;Q9NP72-2;A0A087X163;H0Y6T8;Q5W0J0;Q9NP72-3
5008	FAM177A1	Protein FAM177A1	2.15971	0.0433327	0.119111	FALSE	None	Q8N128;Q8N128-2;G3V583
432	UNC13B	Protein unc-13 homolog B	1.9011	0.0434138	0.119211	FALSE	None	A0A1B0GUS7;O14795;B1AM27;O14795-2;A0A1B0GVW8;I6L9J0;F8W8M9
4013	DYNC1H1	Cytoplasmic dynein 1 heavy chain 1	1.60783	0.043483	0.119211	FALSE	None	Q14204
5636	CNDP2	Cytosolic non-specific dipeptidase	1.53953	0.0434983	0.119211	FALSE	None	Q96KP4;Q96KP4-2;J3QKT2
1885	AP3D1	AP-3 complex subunit delta-1	1.83206	0.0435166	0.119211	FALSE	None	O14617-5;O14617;O14617-4;O14617-2;O14617-3;A0A2R8Y611
1981	ARPC5	Actin-related protein 2/3 complex subunit 5	2.37908	0.0435488	0.119211	FALSE	None	O15511;B1ALC0;O15511-2
2931	FECH	Ferrochelatase, mitochondrial	-1.4967	0.0436329	0.119343	FALSE	None	P22830;P22830-2;K7ELX4
2914	GART	Trifunctional purine biosynthetic protein adenosine-3;Phosphoribosylamine--glycine ligase;Phosphoribosylformylglycinamidine cyclo-ligase;Phosphoribosylglycinamide formyltransferase	1.55086	0.0436714	0.119349	FALSE	None	P22102;P22102-2
5949	CECR5	Cat eye syndrome critical region protein 5	-1.44297	0.0437872	0.119567	FALSE	None	Q9BXW7;Q9BXW7-2
1454	PFN2	Profilin-2;Profilin	2.70118	0.0438746	0.119707	FALSE	None	P35080-2;G5E9Q6;C9J0J7
1960	GNPAT	Dihydroxyacetone phosphate acyltransferase	-1.80336	0.0439481	0.119809	FALSE	None	O15228;O15228-2;Q5TBH8
3659	RAC1	Ras-related C3 botulinum toxin substrate 1	1.17024	0.0440575	0.120009	FALSE	None	P63000;P63000-2
4812	TBC1D1	TBC1 domain family member 1	0.598177	0.0442111	0.120328	FALSE	None	Q86TI0;Q86TI0-2;H0Y8P0
3052	PEBP1	Phosphatidylethanolamine-binding protein 1;Hippocampal cholinergic neurostimulating peptide	1.19999	0.0442857	0.120432	FALSE	None	P30086
2970	AZGP1	Zinc-alpha-2-glycoprotein	0.980517	0.0443761	0.120556	FALSE	None	P25311;C9JEV0
288	STX3	Syntaxin-3	1.49614	0.044404	0.120556	FALSE	None	A0A0C4DGE4;A0A286YF28;A0A0J9YW33;Q13277-2;Q13277-3;Q13277
6271	MYO5C	Unconventional myosin-Vc	1.85262	0.0445764	0.120925	FALSE	None	Q9NQX4
5958	ACTRT3	Actin-related protein T3	-2.25797	0.0449053	0.121718	FALSE	None	Q9BYD9
5568	C1GALT1C1	C1GALT1-specific chaperone 1	1.19996	0.0450365	0.121974	FALSE	None	Q96EU7
6431	PDP1	[Pyruvate dehydrogenase [acetyl-transferring]]-phosphatase 1, mitochondrial	-1.38638	0.0452166	0.122362	FALSE	None	Q9P0J1;Q9P0J1-2;E5RIV4
2563	ANXA6	Annexin A6;Annexin	1.57691	0.0453791	0.122648	FALSE	None	P08133;P08133-2;E7EMC6
5406	FAM3C	Protein FAM3C	1.15489	0.0453964	0.122648	FALSE	None	Q92520;C9JP35;C9JMN4
6833	SNX9	Sorting nexin-9	1.96326	0.0455566	0.122981	FALSE	None	Q9Y5X1
1225	PRMT1	Protein arginine N-methyltransferase 1	1.84985	0.0456158	0.12304	FALSE	None	E9PKG1;Q99873-2;Q99873-3;Q99873;E9PIX6;E9PQ98;E9PNR9;H0YDE4;Q99873-5
95	BCAM	Basal cell adhesion molecule	0.668187	0.045826	0.123507	FALSE	None	P50895;A0A087WXM8;K7ENU8
5882	SPON2	Spondin-2	2.26565	0.0460473	0.12382	FALSE	None	Q9BUD6
3941	OS9	Protein OS-9	3.23392	0.0460493	0.12382	FALSE	None	Q13438
2633	SPATA31D3	Putative spermatogenesis-associated protein 31D3	-2.27683	0.0460543	0.12382	FALSE	None	P0C874
296	CAPNS1	Calpain small subunit 1	1.03267	0.046198	0.123885	FALSE	None	A0A0C4DGQ5;P04632;K7ELJ7;A0A075B7C0;K7EKD8;K7EM73;K7EIV0
2138	CPNE3	Copine-3	1.86392	0.046241	0.123885	FALSE	None	O75131;A0A087WYQ3
1082	SARAF	Store-operated calcium entry-associated regulatory factor	-1.77462	0.0462905	0.123885	FALSE	None	E5RHW0;H0YBH7;Q96BY9;E5RFJ9
6631	AGO1	Protein argonaute-1;Protein argonaute	0.726037	0.0462983	0.123885	FALSE	None	Q9UL18;Q5TA58
791	TSNAXIP1	Translin-associated factor X-interacting protein 1	-1.49337	0.0463233	0.123885	FALSE	None	E7ENJ7;B4DXD0;Q2TAA8;J3KQF4
3841	FGL1	Fibrinogen-like protein 1	-1.381	0.0463314	0.123885	FALSE	None	Q08830
1671	TTC12	Tetratricopeptide repeat protein 12	-1.63474	0.0463794	0.123885	FALSE	None	J3KR69;Q9H892;Q9H892-2;A8MTE9;E9PKU6
1847	MANBA	Beta-mannosidase	1.57208	0.046388	0.123885	FALSE	None	O00462;A0A2R8Y524;E9PFW2;A0A2R8Y4U7;A0A2R8YCE9
5896	MLPH	Melanophilin	2.32638	0.0464334	0.123885	FALSE	None	Q9BV36-2
1169	HNRNPH1	Heterogeneous nuclear ribonucleoprotein H;Heterogeneous nuclear ribonucleoprotein H, N-terminally processed	1.68546	0.0464524	0.123885	FALSE	None	P31943;G8JLB6;E9PCY7;D6RBM0;D6RIU0;D6R9T0;D6RIH9;D6RJ04;D6RDU3;D6RFM3;D6RIT2;D6RAM1;E7EQJ0;E5RGV0;E7EN40
6734	LAMTOR2	Ragulator complex protein LAMTOR2	1.29676	0.0465286	0.123989	FALSE	None	Q9Y2Q5;Q9Y2Q5-2
5858	CRACR2A	EF-hand calcium-binding domain-containing protein 4B	1.93362	0.0465747	0.124012	FALSE	None	Q9BSW2-2
6641	PPM1H	Protein phosphatase 1H	1.82025	0.0467602	0.124406	FALSE	None	Q9ULR3
3679	UBE2L3	Ubiquitin-conjugating enzyme E2 L3	1.87518	0.0469529	0.124819	FALSE	None	P68036-3;P68036;P68036-2
2557	LYN	Tyrosine-protein kinase Lyn	1.1968	0.0470341	0.124934	FALSE	None	P07948
5891	HTATIP2	Oxidoreductase HTATIP2	-1.38214	0.047199	0.125172	FALSE	None	Q9BUP3-3
5740	RANBP9	Ran-binding protein 9	1.03418	0.0471993	0.125172	FALSE	None	Q96S59;Q96S59-2;Q96S59-3
3393	CCT8	T-complex protein 1 subunit theta	-0.527186	0.0473742	0.125455	FALSE	None	P50990;P50990-2;P50990-3
249	C15orf38-AP3S2;ARPIN	Arpin	1.51158	0.0474498	0.125455	FALSE	None	A0A0A6YYH1;Q7Z6K5-2
107	UBE2D3;UBE2D2	Ubiquitin-conjugating enzyme E2 D3;Ubiquitin-conjugating enzyme E2 D2	2.24814	0.0474548	0.125455	FALSE	None	A0A087WY85;P61077;P61077-2;P61077-3;D6RFM0;D6RAH7;H9KV45;P62837-2;D6RAW0;D6RA11
3840	PPID	Peptidyl-prolyl cis-trans isomerase D	1.41697	0.0474571	0.125455	FALSE	None	Q08752
5106	GDPD1	Glycerophosphodiester phosphodiesterase domain-containing protein 1	-1.45357	0.0475894	0.12561	FALSE	None	Q8N9F7;Q8N9F7-2;Q8N9F7-3;J3QQN7;J3KTA9
1158	MTTP	Microsomal triglyceride transfer protein large subunit	-1.32517	0.0475917	0.12561	FALSE	None	E9PBP6;P55157
1306	DMXL1	DmX-like protein 1	2.35748	0.0479327	0.12641	FALSE	None	F5H269;Q9Y485
619	CNOT1	CCR4-NOT transcription complex subunit 1	0.925711	0.0480443	0.126591	FALSE	None	A5YKK6;A5YKK6-2;A5YKK6-3;A5YKK6-4
6639	WWC3	Protein WWC3	0.678408	0.0480777	0.126591	FALSE	None	Q9ULE0
6852	CPQ	Carboxypeptidase Q	1.72671	0.0481499	0.126675	FALSE	None	Q9Y646;E5RJA8
5787	MTR	Methionine synthase	2.04612	0.0481902	0.126675	FALSE	None	Q99707;Q99707-2;B1ANE3
3757	CAP1	Adenylyl cyclase-associated protein 1	0.789016	0.0482283	0.126675	FALSE	None	Q01518
3148	HMGCL	Hydroxymethylglutaryl-CoA lyase, mitochondrial	0.91446	0.0482835	0.126675	FALSE	None	P35914;P35914-3;P35914-2
5782	CHP1	Calcineurin B homologous protein 1	1.16255	0.0483134	0.126675	FALSE	None	Q99653;H0YKE7;F5GX29;H0YNG9
3607	PPP1CB	Serine/threonine-protein phosphatase PP1-beta catalytic subunit;Serine/threonine-protein phosphatase	-0.721689	0.0483716	0.126675	FALSE	None	P62140;E7ETD8
4380	CCDC158	Coiled-coil domain-containing protein 158	-1.87048	0.0484153	0.126675	FALSE	None	Q5M9N0;Q5M9N0-2;Q5M9N0-3
2549	APRT	Adenine phosphoribosyltransferase	1.85778	0.0484156	0.126675	FALSE	None	P07741;H3BQZ9;P07741-2;H3BQB1;H3BQF1
5982	FAM129A	Protein Niban	1.62681	0.0488048	0.127434	FALSE	None	Q9BZQ8
2621	HIST1H2AH;HIST1H2AJ;H2AFJ;HIST1H2AG;HIST1H2AC;HIST2H2AA3;HIST2H2AC;HIST1H2AD;HIST3H2A;HIST1H2AB	Histone H2A type 1-H;Histone H2A type 1-J;Histone H2A.J;Histone H2A type 1;Histone H2A type 1-C;Histone H2A type 2-A;Histone H2A type 2-C;Histone H2A type 1-D;Histone H2A;Histone H2A type 3;Histone H2A type 1-B/E	-2.75691	0.0488201	0.127434	FALSE	None	Q96KK5;Q99878;Q9BTM1;P0C0S8;Q93077;Q6FI13;Q16777;P20671;A0A0U1RR32;A0A0U1RRH7;Q9BTM1-2;H0YFX9;Q7L7L0;P04908
6592	SLC25A13	Calcium-binding mitochondrial carrier protein Aralar2	-1.05577	0.0488209	0.127434	FALSE	None	Q9UJS0-2;Q9UJS0
1055	IDUA	Alpha-L-iduronidase	1.49944	0.0492793	0.128529	FALSE	None	D6REB5;P35475;P35475-2
5868	AARSD1;PTGES3L-AARSD1	Alanyl-tRNA editing protein Aarsd1	-1.00187	0.0494928	0.128985	FALSE	None	Q9BTE6;C9J5N1;Q9BTE6-2;Q9BTE6-3
2130	WDR1	WD repeat-containing protein 1	1.00811	0.0499128	0.129977	FALSE	None	O75083;O75083-3;D6RD66
