# Supplementary material for: Sperm Motility Annotated Genes: Are They Associated with Impaired Fecundity?
Source: Cells. 2023 Apr 25;12(9):1239. doi: 10.3390/cells12091239 (PMC10177407; doi:10.3390/cells12091239)
Supplement: Supplementary file 1 [file cells-12-01239-s001.zip › Supplementary Table 6.xlsx]

## Sheet: ORA_results
Table S6: Enriched Gene Ontology terms of adjusted significant proteins of oligoasthenozoospermic men in comparison to normozoospermic controls as determined by over-representation analysis.
Gene Ontology	ID	Description	Gene Ratio	P-value	Adjusted p-value	Gene Count
Biological Process	GO:0001539	cilium or flagellum-dependent cell motility	46/573	2.4469e-32	4.69071e-29	46
Biological Process	GO:0060285	cilium-dependent cell motility	46/573	2.4469e-32	4.69071e-29	46
Biological Process	GO:0003341	cilium movement	49/573	3.25358e-31	4.15808e-28	49
Biological Process	GO:0007018	microtubule-based movement	62/573	9.38448e-26	8.99503e-23	62
Biological Process	GO:0060294	cilium movement involved in cell motility	36/573	6.60736e-23	5.06653e-20	36
Biological Process	GO:0030317	flagellated sperm motility	32/573	1.7996e-20	9.85668e-18	32
Biological Process	GO:0097722	sperm motility	32/573	1.7996e-20	9.85668e-18	32
Biological Process	GO:0035082	axoneme assembly	27/573	1.66292e-19	7.96953e-17	27
Biological Process	GO:0044782	cilium organization	52/573	2.02763e-19	8.63772e-17	52
Biological Process	GO:0060271	cilium assembly	49/573	1.11164e-18	4.26205e-16	49
Biological Process	GO:0048515	spermatid differentiation	35/573	1.78425e-17	6.21892e-15	35
Biological Process	GO:0007286	spermatid development	34/573	4.10075e-17	1.31019e-14	34
Biological Process	GO:0045333	cellular respiration	38/573	4.92539e-17	1.43937e-14	38
Biological Process	GO:0001578	microtubule bundle formation	28/573	5.25592e-17	1.43937e-14	28
Biological Process	GO:0006635	fatty acid beta-oxidation	22/573	4.18046e-16	1.06852e-13	22
Biological Process	GO:0006099	tricarboxylic acid cycle	15/573	2.68743e-15	6.43976e-13	15
Biological Process	GO:0015980	energy derivation by oxidation of organic compounds	42/573	4.56666e-15	1.02992e-12	42
Biological Process	GO:0009062	fatty acid catabolic process	23/573	2.73901e-14	5.8341e-12	23
Biological Process	GO:0009060	aerobic respiration	31/573	3.07562e-14	6.20628e-12	31
Biological Process	GO:0046395	carboxylic acid catabolic process	34/573	9.58328e-14	1.83712e-11	34
Biological Process	GO:0009259	ribonucleotide metabolic process	48/573	1.2678e-13	2.31464e-11	48
Biological Process	GO:0016054	organic acid catabolic process	34/573	1.55365e-13	2.70759e-11	34
Biological Process	GO:0019693	ribose phosphate metabolic process	48/573	2.59053e-13	4.3183e-11	48
Biological Process	GO:0009150	purine ribonucleotide metabolic process	46/573	4.34904e-13	6.94758e-11	46
Biological Process	GO:0044282	small molecule catabolic process	42/573	6.83161e-13	1.0477e-10	42
Biological Process	GO:0006163	purine nucleotide metabolic process	47/573	1.07581e-12	1.58641e-10	47
Biological Process	GO:0044242	cellular lipid catabolic process	31/573	1.27227e-12	1.80663e-10	31
Biological Process	GO:0019395	fatty acid oxidation	22/573	1.67475e-12	2.29321e-10	22
Biological Process	GO:0072329	monocarboxylic acid catabolic process	23/573	3.88488e-12	5.13608e-10	23
Biological Process	GO:0034440	lipid oxidation	22/573	5.15057e-12	6.44664e-10	22
Biological Process	GO:0009260	ribonucleotide biosynthetic process	31/573	5.21246e-12	6.44664e-10	31
Biological Process	GO:0007281	germ cell development	36/573	9.01547e-12	1.08017e-09	36
Biological Process	GO:0046390	ribose phosphate biosynthetic process	31/573	1.13562e-11	1.28938e-09	31
Biological Process	GO:0003351	epithelial cilium movement involved in extracellular fluid movement	14/573	1.14343e-11	1.28938e-09	14
Biological Process	GO:0009165	nucleotide biosynthetic process	35/573	1.30769e-11	1.43248e-09	35
Biological Process	GO:1901293	nucleoside phosphate biosynthetic process	35/573	1.57621e-11	1.67867e-09	35
Biological Process	GO:0009152	purine ribonucleotide biosynthetic process	29/573	2.89282e-11	2.99758e-09	29
Biological Process	GO:0006858	extracellular transport	14/573	3.31938e-11	3.34908e-09	14
Biological Process	GO:0006637	acyl-CoA metabolic process	19/573	4.5779e-11	4.38792e-09	19
Biological Process	GO:0035383	thioester metabolic process	19/573	4.5779e-11	4.38792e-09	19
Biological Process	GO:0070286	axonemal dynein complex assembly	13/573	6.28409e-11	5.87639e-09	13
Biological Process	GO:0044458	motile cilium assembly	15/573	2.72082e-10	2.48372e-08	15
Biological Process	GO:0006164	purine nucleotide biosynthetic process	29/573	2.95492e-10	2.63469e-08	29
Biological Process	GO:0022412	cellular process involved in reproduction in multicellular organism	40/573	3.3707e-10	2.9371e-08	40
Biological Process	GO:0072522	purine-containing compound biosynthetic process	29/573	7.04766e-10	6.00461e-08	29
Biological Process	GO:0022904	respiratory electron transport chain	20/573	7.32704e-10	6.10692e-08	20
Biological Process	GO:0016042	lipid catabolic process	34/573	8.41363e-10	6.86338e-08	34
Biological Process	GO:0006631	fatty acid metabolic process	37/573	1.84479e-09	1.47352e-07	37
Biological Process	GO:0009141	nucleoside triphosphate metabolic process	29/573	2.98508e-09	2.33567e-07	29
Biological Process	GO:0022900	electron transport chain	23/573	3.88873e-09	2.98188e-07	23
Biological Process	GO:0007288	sperm axoneme assembly	10/573	4.86035e-09	3.65384e-07	10
Biological Process	GO:0120316	sperm flagellum assembly	11/573	5.44873e-09	4.01739e-07	11
Biological Process	GO:0035384	thioester biosynthetic process	12/573	6.19285e-09	4.39692e-07	12
Biological Process	GO:0071616	acyl-CoA biosynthetic process	12/573	6.19285e-09	4.39692e-07	12
Biological Process	GO:0033865	nucleoside bisphosphate metabolic process	19/573	8.19743e-09	5.51385e-07	19
Biological Process	GO:0033875	ribonucleoside bisphosphate metabolic process	19/573	8.19743e-09	5.51385e-07	19
Biological Process	GO:0034032	purine nucleoside bisphosphate metabolic process	19/573	8.19743e-09	5.51385e-07	19
Biological Process	GO:0009144	purine nucleoside triphosphate metabolic process	27/573	9.15625e-09	6.0526e-07	27
Biological Process	GO:0033539	fatty acid beta-oxidation using acyl-CoA dehydrogenase	7/573	1.57388e-08	1.02275e-06	7
Biological Process	GO:0006457	protein folding	25/573	1.95987e-08	1.25235e-06	25
Biological Process	GO:0009205	purine ribonucleoside triphosphate metabolic process	26/573	2.46693e-08	1.55053e-06	26
Biological Process	GO:0006084	acetyl-CoA metabolic process	10/573	2.98989e-08	1.84891e-06	10
Biological Process	GO:0009199	ribonucleoside triphosphate metabolic process	26/573	4.4231e-08	2.69177e-06	26
Biological Process	GO:0009566	fertilization	23/573	4.94447e-08	2.96205e-06	23
Biological Process	GO:1990542	mitochondrial transmembrane transport	15/573	9.14181e-08	5.39226e-06	15
Biological Process	GO:0007006	mitochondrial membrane organization	17/573	1.27933e-07	7.43172e-06	17
Biological Process	GO:0030258	lipid modification	23/573	1.44325e-07	8.25884e-06	23
Biological Process	GO:0033866	nucleoside bisphosphate biosynthetic process	12/573	1.99035e-07	1.09014e-05	12
Biological Process	GO:0034030	ribonucleoside bisphosphate biosynthetic process	12/573	1.99035e-07	1.09014e-05	12
Biological Process	GO:0034033	purine nucleoside bisphosphate biosynthetic process	12/573	1.99035e-07	1.09014e-05	12
Biological Process	GO:0007007	inner mitochondrial membrane organization	10/573	2.26145e-07	1.22118e-05	10
Biological Process	GO:0042773	ATP synthesis coupled electron transport	15/573	3.75231e-07	1.97074e-05	15
Biological Process	GO:0042775	mitochondrial ATP synthesis coupled electron transport	15/573	3.75231e-07	1.97074e-05	15
Biological Process	GO:0009132	nucleoside diphosphate metabolic process	17/573	5.17219e-07	2.67975e-05	17
Biological Process	GO:0006790	sulfur compound metabolic process	29/573	5.24302e-07	2.68023e-05	29
Biological Process	GO:0006085	acetyl-CoA biosynthetic process	7/573	5.39508e-07	2.72168e-05	7
Biological Process	GO:0009142	nucleoside triphosphate biosynthetic process	17/573	6.42176e-07	3.19754e-05	17
Biological Process	GO:0019646	aerobic electron transport chain	14/573	7.74289e-07	3.80593e-05	14
Biological Process	GO:0042026	protein refolding	8/573	9.05752e-07	4.39576e-05	8
Biological Process	GO:0061077	chaperone-mediated protein folding	12/573	1.34428e-06	6.44247e-05	12
Biological Process	GO:0009063	cellular amino acid catabolic process	15/573	1.63365e-06	7.66531e-05	15
Biological Process	GO:0099111	microtubule-based transport	21/573	1.63942e-06	7.66531e-05	21
Biological Process	GO:0006999	nuclear pore organization	6/573	1.84449e-06	8.52023e-05	6
Biological Process	GO:0003352	regulation of cilium movement	9/573	2.39658e-06	0.000109387	9
Biological Process	GO:0046034	ATP metabolic process	21/573	2.99675e-06	0.000135171	21
Biological Process	GO:0006997	nucleus organization	16/573	4.9782e-06	0.000221935	16
Biological Process	GO:0043648	dicarboxylic acid metabolic process	13/573	5.70941e-06	0.000251608	13
Biological Process	GO:0036159	inner dynein arm assembly	6/573	7.03259e-06	0.000306397	6
Biological Process	GO:0006520	cellular amino acid metabolic process	24/573	8.70503e-06	0.000375001	24
Biological Process	GO:0006086	acetyl-CoA biosynthetic process from pyruvate	5/573	9.98644e-06	0.000419257	5
Biological Process	GO:0046940	nucleoside monophosphate phosphorylation	5/573	9.98644e-06	0.000419257	5
Biological Process	GO:0006165	nucleoside diphosphate phosphorylation	13/573	1.01323e-05	0.000419257	13
Biological Process	GO:0006119	oxidative phosphorylation	16/573	1.02571e-05	0.000419257	16
Biological Process	GO:0042407	cristae formation	6/573	1.02791e-05	0.000419257	6
Biological Process	GO:0044272	sulfur compound biosynthetic process	16/573	1.11842e-05	0.000451372	16
Biological Process	GO:0046939	nucleotide phosphorylation	13/573	1.26116e-05	0.000503675	13
Biological Process	GO:0009145	purine nucleoside triphosphate biosynthetic process	14/573	1.36093e-05	0.000537917	14
Biological Process	GO:0006839	mitochondrial transport	18/573	1.87762e-05	0.000734572	18
Biological Process	GO:0030100	regulation of endocytosis	19/573	2.14188e-05	0.00082949	19
Biological Process	GO:0006090	pyruvate metabolic process	13/573	2.35301e-05	0.000902146	13
Biological Process	GO:0006458	'de novo' protein folding	8/573	2.68164e-05	0.00101796	8
Biological Process	GO:0009083	branched-chain amino acid catabolic process	6/573	2.78025e-05	0.00104505	6
Biological Process	GO:1901606	alpha-amino acid catabolic process	12/573	2.96548e-05	0.00109675	12
Biological Process	GO:0007338	single fertilization	16/573	2.975e-05	0.00109675	16
Biological Process	GO:0000002	mitochondrial genome maintenance	7/573	3.16381e-05	0.00115524	7
Biological Process	GO:0060632	regulation of microtubule-based movement	9/573	3.71889e-05	0.00134512	9
Biological Process	GO:0051085	chaperone cofactor-dependent protein refolding	7/573	3.94457e-05	0.00141115	7
Biological Process	GO:0006122	mitochondrial electron transport, ubiquinol to cytochrome c	5/573	4.01189e-05	0.00141115	5
Biological Process	GO:0072350	tricarboxylic acid metabolic process	5/573	4.01189e-05	0.00141115	5
Biological Process	GO:0033108	mitochondrial respiratory chain complex assembly	12/573	4.49377e-05	0.00156628	12
Biological Process	GO:0009206	purine ribonucleoside triphosphate biosynthetic process	13/573	5.51918e-05	0.00190636	13
Biological Process	GO:0005996	monosaccharide metabolic process	20/573	7.26267e-05	0.00248617	20
Biological Process	GO:0061684	chaperone-mediated autophagy	5/573	8.32308e-05	0.00282396	5
Biological Process	GO:0009201	ribonucleoside triphosphate biosynthetic process	13/573	9.28275e-05	0.00312194	13
Biological Process	GO:0051084	'de novo' post-translational protein folding	7/573	0.000105809	0.00352759	7
Biological Process	GO:0009123	nucleoside monophosphate metabolic process	10/573	0.000107039	0.00353783	10
Biological Process	GO:0090083	regulation of inclusion body assembly	5/573	0.00011498	0.00376781	5
Biological Process	GO:0009081	branched-chain amino acid metabolic process	6/573	0.000129903	0.00422076	6
Biological Process	GO:0044273	sulfur compound catabolic process	7/573	0.000149998	0.00483271	7
Biological Process	GO:0006851	mitochondrial calcium ion transmembrane transport	5/573	0.00015525	0.00496023	5
Biological Process	GO:0010823	negative regulation of mitochondrion organization	8/573	0.000157623	0.00499445	8
Biological Process	GO:1901605	alpha-amino acid metabolic process	17/573	0.000177643	0.0055494	17
Biological Process	GO:0009185	ribonucleoside diphosphate metabolic process	12/573	0.000178033	0.0055494	12
Biological Process	GO:0010821	regulation of mitochondrion organization	14/573	0.000192883	0.00596382	14
Biological Process	GO:1902176	negative regulation of oxidative stress-induced intrinsic apoptotic signaling pathway	5/573	0.000205468	0.00630211	5
Biological Process	GO:0010248	establishment or maintenance of transmembrane electrochemical gradient	4/573	0.000232646	0.00686126	4
Biological Process	GO:0033869	nucleoside bisphosphate catabolic process	4/573	0.000232646	0.00686126	4
Biological Process	GO:0034031	ribonucleoside bisphosphate catabolic process	4/573	0.000232646	0.00686126	4
Biological Process	GO:0034034	purine nucleoside bisphosphate catabolic process	4/573	0.000232646	0.00686126	4
Biological Process	GO:0090084	negative regulation of inclusion body assembly	4/573	0.000232646	0.00686126	4
Biological Process	GO:0035795	negative regulation of mitochondrial membrane permeability	5/573	0.000267164	0.00781913	5
Biological Process	GO:0016052	carbohydrate catabolic process	14/573	0.000271541	0.00788703	14
Biological Process	GO:0006986	response to unfolded protein	13/573	0.000364385	0.0105042	13
Biological Process	GO:0006605	protein targeting	22/573	0.000402817	0.0115254	22
Biological Process	GO:0006998	nuclear envelope organization	8/573	0.000433514	0.0123118	8
Biological Process	GO:0035966	response to topologically incorrect protein	14/573	0.000454372	0.0128093	14
Biological Process	GO:0009133	nucleoside diphosphate biosynthetic process	4/573	0.000480255	0.0131521	4
Biological Process	GO:0009437	carnitine metabolic process	4/573	0.000480255	0.0131521	4
Biological Process	GO:0060287	epithelial cilium movement involved in determination of left/right asymmetry	4/573	0.000480255	0.0131521	4
Biological Process	GO:1901029	negative regulation of mitochondrial outer membrane permeabilization involved in apoptotic signaling pathway	4/573	0.000480255	0.0131521	4
Biological Process	GO:0009220	pyrimidine ribonucleotide biosynthetic process	5/573	0.000537827	0.0143196	5
Biological Process	GO:0032042	mitochondrial DNA metabolic process	5/573	0.000537827	0.0143196	5
Biological Process	GO:0036158	outer dynein arm assembly	5/573	0.000537827	0.0143196	5
Biological Process	GO:1905709	negative regulation of membrane permeability	5/573	0.000537827	0.0143196	5
Biological Process	GO:1901568	fatty acid derivative metabolic process	9/573	0.000575706	0.0152225	9
Biological Process	GO:0051028	mRNA transport	12/573	0.000600163	0.0157604	12
Biological Process	GO:0019318	hexose metabolic process	17/573	0.000644386	0.0168066	17
Biological Process	GO:0030007	cellular potassium ion homeostasis	4/573	0.000656309	0.0169352	4
Biological Process	GO:0045807	positive regulation of endocytosis	10/573	0.000659077	0.0169352	10
Biological Process	GO:0070841	inclusion body assembly	5/573	0.000662566	0.0169352	5
Biological Process	GO:1901570	fatty acid derivative biosynthetic process	7/573	0.000730669	0.0185522	7
Biological Process	GO:0006734	NADH metabolic process	6/573	0.000789078	0.019852	6
Biological Process	GO:0046033	AMP metabolic process	5/573	0.000807749	0.019852	5
Biological Process	GO:0046039	GTP metabolic process	5/573	0.000807749	0.019852	5
Biological Process	GO:0046949	fatty-acyl-CoA biosynthetic process	5/573	0.000807749	0.019852	5
Biological Process	GO:0051560	mitochondrial calcium ion homeostasis	5/573	0.000807749	0.019852	5
Biological Process	GO:0051791	medium-chain fatty acid metabolic process	4/573	0.000873629	0.0213343	4
Biological Process	GO:0034620	cellular response to unfolded protein	10/573	0.000908243	0.0220393	10
Biological Process	GO:0006220	pyrimidine nucleotide metabolic process	7/573	0.000928955	0.0224001	7
Biological Process	GO:0048260	positive regulation of receptor-mediated endocytosis	7/573	0.00104281	0.0249883	7
Biological Process	GO:0035967	cellular response to topologically incorrect protein	11/573	0.00106138	0.0252752	11
Biological Process	GO:0036376	sodium ion export across plasma membrane	4/573	0.00113709	0.0269112	4
Biological Process	GO:1902600	proton transmembrane transport	13/573	0.00120114	0.0282526	13
Biological Process	GO:0006626	protein targeting to mitochondrion	10/573	0.00122992	0.0287532	10
Biological Process	GO:0072655	establishment of protein localization to mitochondrion	11/573	0.00129943	0.0301492	11
Biological Process	GO:0006403	RNA localization	15/573	0.00130922	0.0301492	15
Biological Process	GO:0072594	establishment of protein localization to organelle	26/573	0.00131323	0.0301492	26
Biological Process	GO:0009988	cell-cell recognition	8/573	0.00134819	0.0307675	8
Biological Process	GO:0045454	cell redox homeostasis	6/573	0.00137771	0.0312554	6
Biological Process	GO:0030003	cellular cation homeostasis	28/573	0.00139433	0.0314462	28
Biological Process	GO:0006754	ATP biosynthetic process	10/573	0.00142253	0.0318945	10
Biological Process	GO:0003356	regulation of cilium beat frequency	4/573	0.00145159	0.0319851	4
Biological Process	GO:0006577	amino-acid betaine metabolic process	4/573	0.00145159	0.0319851	4
Biological Process	GO:1903729	regulation of plasma membrane organization	4/573	0.00145159	0.0319851	4
Biological Process	GO:0008053	mitochondrial fusion	5/573	0.0016339	0.0355015	5
Biological Process	GO:1902175	regulation of oxidative stress-induced intrinsic apoptotic signaling pathway	5/573	0.0016339	0.0355015	5
Biological Process	GO:0008637	apoptotic mitochondrial changes	10/573	0.00163896	0.0355015	10
Biological Process	GO:0009266	response to temperature stimulus	14/573	0.00164917	0.0355221	14
Biological Process	GO:0006979	response to oxidative stress	25/573	0.00173227	0.0371035	25
Biological Process	GO:0070585	protein localization to mitochondrion	11/573	0.00179262	0.0381828	11
Biological Process	GO:0046031	ADP metabolic process	9/573	0.00188864	0.0400057	9
Biological Process	GO:1902652	secondary alcohol metabolic process	12/573	0.00197021	0.0409235	12
Biological Process	GO:0009161	ribonucleoside monophosphate metabolic process	7/573	0.00197466	0.0409235	7
Biological Process	GO:0010257	NADH dehydrogenase complex assembly	7/573	0.00197466	0.0409235	7
Biological Process	GO:0032981	mitochondrial respiratory chain complex I assembly	7/573	0.00197466	0.0409235	7
Biological Process	GO:2001234	negative regulation of apoptotic signaling pathway	16/573	0.00206364	0.0425377	16
Biological Process	GO:0048259	regulation of receptor-mediated endocytosis	10/573	0.00215183	0.0441184	10
Biological Process	GO:0009218	pyrimidine ribonucleotide metabolic process	5/573	0.00222415	0.0453585	5
Biological Process	GO:0035338	long-chain fatty-acyl-CoA biosynthetic process	4/573	0.00225304	0.0454734	4
Biological Process	GO:0008631	intrinsic apoptotic signaling pathway in response to oxidative stress	6/573	0.00225351	0.0454734	6
Biological Process	GO:2001242	regulation of intrinsic apoptotic signaling pathway	13/573	0.00229741	0.0461166	13
Biological Process	GO:0006875	cellular metal ion homeostasis	24/573	0.00235571	0.0469729	24
Biological Process	GO:0046394	carboxylic acid biosynthetic process	20/573	0.00236457	0.0469729	20
Biological Process	GO:0009064	glutamine family amino acid metabolic process	8/573	0.00247145	0.0486769	8
Biological Process	GO:2001233	regulation of apoptotic signaling pathway	22/573	0.00247574	0.0486769	22
Biological Process	GO:0042398	cellular modified amino acid biosynthetic process	6/573	0.00252634	0.0490461	6
Biological Process	GO:0044788	modulation by host of viral process	6/573	0.00252634	0.0490461	6
Biological Process	GO:0016053	organic acid biosynthetic process	20/573	0.002537	0.0490461	20
Biological Process	GO:0006221	pyrimidine nucleotide biosynthetic process	5/573	0.00257128	0.0490461	5
Biological Process	GO:0045070	positive regulation of viral genome replication	5/573	0.00257128	0.0490461	5
Biological Process	GO:0048240	sperm capacitation	5/573	0.00257128	0.0490461	5
Cellular Component	GO:0031514	motile cilium	77/618	4.80265e-56	2.39172e-53	77
Cellular Component	GO:0097729	9+2 motile cilium	59/618	1.27596e-46	3.17714e-44	59
Cellular Component	GO:0036126	sperm flagellum	53/618	1.25032e-41	2.07553e-39	53
Cellular Component	GO:0005930	axoneme	50/618	6.29485e-37	7.83709e-35	50
Cellular Component	GO:0097014	ciliary plasm	50/618	8.97582e-37	8.93991e-35	50
Cellular Component	GO:0032838	plasma membrane bounded cell projection cytoplasm	53/618	1.68137e-29	1.39554e-27	53
Cellular Component	GO:0099568	cytoplasmic region	53/618	3.25855e-26	2.31823e-24	53
Cellular Component	GO:0005759	mitochondrial matrix	65/618	1.08544e-23	6.75685e-22	65
Cellular Component	GO:0005879	axonemal microtubule	17/618	1.7141e-16	9.48469e-15	17
Cellular Component	GO:0005858	axonemal dynein complex	14/618	1.01026e-15	5.03111e-14	14
Cellular Component	GO:0005743	mitochondrial inner membrane	53/618	4.96224e-15	2.24654e-13	53
Cellular Component	GO:0030286	dynein complex	17/618	3.10542e-13	1.28875e-11	17
Cellular Component	GO:0005874	microtubule	48/618	3.46468e-13	1.32724e-11	48
Cellular Component	GO:0001669	acrosomal vesicle	25/618	4.03014e-13	1.43358e-11	25
Cellular Component	GO:0005881	cytoplasmic microtubule	22/618	5.59741e-13	1.85834e-11	22
Cellular Component	GO:0031968	organelle outer membrane	32/618	2.25188e-12	7.00897e-11	32
Cellular Component	GO:0098798	mitochondrial protein-containing complex	36/618	2.57563e-12	7.54507e-11	36
Cellular Component	GO:0019867	outer membrane	32/618	2.84114e-12	7.8605e-11	32
Cellular Component	GO:1990204	oxidoreductase complex	22/618	4.05582e-11	1.06305e-09	22
Cellular Component	GO:0005741	mitochondrial outer membrane	28/618	6.35694e-11	1.58288e-09	28
Cellular Component	GO:0045239	tricarboxylic acid cycle enzyme complex	9/618	2.42155e-10	5.74253e-09	9
Cellular Component	GO:0097225	sperm midpiece	13/618	2.77244e-09	6.2758e-08	13
Cellular Component	GO:0097224	sperm connecting piece	7/618	8.06267e-09	1.74574e-07	7
Cellular Component	GO:0098800	inner mitochondrial membrane protein complex	21/618	2.15354e-08	4.43815e-07	21
Cellular Component	GO:0032592	integral component of mitochondrial membrane	16/618	2.22799e-08	4.43815e-07	16
Cellular Component	GO:0031305	integral component of mitochondrial inner membrane	13/618	3.03377e-08	5.6466e-07	13
Cellular Component	GO:0098573	intrinsic component of mitochondrial membrane	16/618	3.06141e-08	5.6466e-07	16
Cellular Component	GO:0031304	intrinsic component of mitochondrial inner membrane	13/618	3.74693e-08	6.66419e-07	13
Cellular Component	GO:0036157	outer dynein arm	6/618	3.5745e-07	6.13828e-06	6
Cellular Component	GO:0030667	secretory granule membrane	28/618	6.01867e-07	9.991e-06	28
Cellular Component	GO:0005875	microtubule associated complex	19/618	1.06166e-06	1.70551e-05	19
Cellular Component	GO:0001401	SAM complex	6/618	1.25867e-06	1.89945e-05	6
Cellular Component	GO:0140275	MIB complex	6/618	1.25867e-06	1.89945e-05	6
Cellular Component	GO:0005839	proteasome core complex	7/618	1.48278e-06	2.17183e-05	7
Cellular Component	GO:0070469	respirasome	14/618	2.90643e-06	4.13543e-05	14
Cellular Component	GO:0005742	mitochondrial outer membrane translocase complex	7/618	3.08981e-06	4.27423e-05	7
Cellular Component	GO:0098799	outer mitochondrial membrane protein complex	7/618	4.32278e-06	5.81823e-05	7
Cellular Component	GO:0098803	respiratory chain complex	13/618	4.65557e-06	6.10125e-05	13
Cellular Component	GO:0005746	mitochondrial respirasome	13/618	6.71666e-06	8.57665e-05	13
Cellular Component	GO:0009295	nucleoid	9/618	8.36822e-06	0.000101643	9
Cellular Component	GO:0042645	mitochondrial nucleoid	9/618	8.36822e-06	0.000101643	9
Cellular Component	GO:0031300	intrinsic component of organelle membrane	31/618	8.78704e-06	0.000104189	31
Cellular Component	GO:0031965	nuclear membrane	25/618	1.11958e-05	0.000128201	25
Cellular Component	GO:0030062	mitochondrial tricarboxylic acid cycle enzyme complex	5/618	1.1327e-05	0.000128201	5
Cellular Component	GO:0000502	proteasome complex	10/618	1.2527e-05	0.000138632	10
Cellular Component	GO:0005643	nuclear pore	13/618	1.33719e-05	0.000144765	13
Cellular Component	GO:0031301	integral component of organelle membrane	29/618	1.48429e-05	0.000157272	29
Cellular Component	GO:0005635	nuclear envelope	33/618	2.7382e-05	0.000284088	33
Cellular Component	GO:0070069	cytochrome complex	8/618	3.88001e-05	0.000394336	8
Cellular Component	GO:0005750	mitochondrial respiratory chain complex III	5/618	4.54115e-05	0.00044343	5
Cellular Component	GO:0045275	respiratory chain complex III	5/618	4.54115e-05	0.00044343	5
Cellular Component	GO:0005925	focal adhesion	29/618	6.25665e-05	0.000599195	29
Cellular Component	GO:0030055	cell-substrate junction	29/618	9.44406e-05	0.000887385	29
Cellular Component	GO:1905369	endopeptidase complex	10/618	0.00022484	0.00207352	10
Cellular Component	GO:0043202	lysosomal lumen	11/618	0.000232972	0.00210946	11
Cellular Component	GO:0019774	proteasome core complex, beta-subunit complex	4/618	0.000256916	0.0021324	4
Cellular Component	GO:0034992	microtubule organizing center attachment site	4/618	0.000256916	0.0021324	4
Cellular Component	GO:0034993	meiotic nuclear membrane microtubule tethering complex	4/618	0.000256916	0.0021324	4
Cellular Component	GO:0106083	nuclear membrane protein complex	4/618	0.000256916	0.0021324	4
Cellular Component	GO:0106094	nuclear membrane microtubule tethering complex	4/618	0.000256916	0.0021324	4
Cellular Component	GO:0002080	acrosomal membrane	6/618	0.000277365	0.00226439	6
Cellular Component	GO:0005890	sodium:potassium-exchanging ATPase complex	4/618	0.000375914	0.00301944	4
Cellular Component	GO:0005775	vacuolar lumen	15/618	0.000412052	0.00325717	15
Cellular Component	GO:0097228	sperm principal piece	6/618	0.000477993	0.00371938	6
Cellular Component	GO:0036064	ciliary basal body	14/618	0.000624609	0.00478547	14
Cellular Component	GO:0005637	nuclear inner membrane	8/618	0.000718298	0.00541988	8
Cellular Component	GO:0005751	mitochondrial respiratory chain complex IV	5/618	0.000907583	0.00674592	5
Cellular Component	GO:0005766	primary lysosome	13/618	0.0011354	0.00810703	13
Cellular Component	GO:0042582	azurophil granule	13/618	0.0011354	0.00810703	13
Cellular Component	GO:1905368	peptidase complex	11/618	0.00113954	0.00810703	11
Cellular Component	GO:0045277	respiratory chain complex IV	5/618	0.00155458	0.0109039	5
Cellular Component	GO:0061827	sperm head	4/618	0.00159685	0.0109525	4
Cellular Component	GO:0005777	peroxisome	12/618	0.00162748	0.0109525	12
Cellular Component	GO:0042579	microbody	12/618	0.00162748	0.0109525	12
Cellular Component	GO:0002177	manchette	4/618	0.00200302	0.0131251	4
Cellular Component	GO:0090533	cation-transporting ATPase complex	4/618	0.00200302	0.0131251	4
Cellular Component	GO:0035579	specific granule membrane	9/618	0.00208748	0.0135009	9
Cellular Component	GO:0042470	melanosome	10/618	0.00227353	0.0143319	10
Cellular Component	GO:0048770	pigment granule	10/618	0.00227353	0.0143319	10
Cellular Component	GO:0031970	organelle envelope lumen	9/618	0.00261039	0.0162497	9
Cellular Component	GO:0120293	dynein axonemal particle	4/618	0.00301889	0.0185606	4
Cellular Component	GO:0043209	myelin sheath	6/618	0.00320914	0.0194897	6
Cellular Component	GO:0098857	membrane microdomain	20/618	0.00329248	0.0197549	20
Cellular Component	GO:0005758	mitochondrial intermembrane space	8/618	0.00458486	0.0271817	8
Cellular Component	GO:0101002	ficolin-1-rich granule	13/618	0.00532938	0.0308342	13
Cellular Component	GO:0060198	clathrin-sculpted vesicle	3/618	0.00534041	0.0308342	3
Cellular Component	GO:1904813	ficolin-1-rich granule lumen	10/618	0.00538669	0.0308342	10
Cellular Component	GO:0098533	ATPase dependent transmembrane transport complex	4/618	0.00600135	0.0339622	4
Cellular Component	GO:0045121	membrane raft	19/618	0.00682788	0.0382055	19
Cellular Component	GO:0000922	spindle pole	12/618	0.00767784	0.042484	12
Cellular Component	GO:0035577	azurophil granule membrane	6/618	0.00908547	0.0497205	6
Molecular Function	GO:0008569	minus-end-directed microtubule motor activity	9/577	1.02561e-09	6.00483e-07	9
Molecular Function	GO:0051082	unfolded protein binding	20/577	1.70592e-09	6.00483e-07	20
Molecular Function	GO:0017056	structural constituent of nuclear pore	9/577	1.10066e-07	2.47091e-05	9
Molecular Function	GO:0051087	chaperone binding	16/577	1.64331e-07	2.47091e-05	16
Molecular Function	GO:0000287	magnesium ion binding	24/577	1.75491e-07	2.47091e-05	24
Molecular Function	GO:0051959	dynein light intermediate chain binding	8/577	4.14878e-07	4.8679e-05	8
Molecular Function	GO:0050660	flavin adenine dinucleotide binding	14/577	4.89863e-07	4.92662e-05	14
Molecular Function	GO:0004550	nucleoside diphosphate kinase activity	7/577	6.69537e-07	5.07967e-05	7
Molecular Function	GO:0003995	acyl-CoA dehydrogenase activity	6/577	7.21544e-07	5.07967e-05	6
Molecular Function	GO:0052890	oxidoreductase activity, acting on the CH-CH group of donors, with a flavin as acceptor	6/577	7.21544e-07	5.07967e-05	6
Molecular Function	GO:0045505	dynein intermediate chain binding	9/577	9.25029e-07	5.92019e-05	9
Molecular Function	GO:0009055	electron transfer activity	16/577	1.32241e-06	7.75815e-05	16
Molecular Function	GO:0016627	oxidoreductase activity, acting on the CH-CH group of donors	11/577	2.19121e-06	0.000118662	11
Molecular Function	GO:0031625	ubiquitin protein ligase binding	26/577	2.83111e-06	0.000142364	26
Molecular Function	GO:0019205	nucleobase-containing compound kinase activity	9/577	5.90896e-06	0.000277327	9
Molecular Function	GO:0031072	heat shock protein binding	15/577	7.77439e-06	0.000342073	15
Molecular Function	GO:0044389	ubiquitin-like protein ligase binding	26/577	8.63932e-06	0.000357769	26
Molecular Function	GO:0047676	arachidonate-CoA ligase activity	5/577	1.16729e-05	0.000456541	5
Molecular Function	GO:0070003	threonine-type peptidase activity	6/577	1.75643e-05	0.000650802	6
Molecular Function	GO:0016776	phosphotransferase activity, phosphate group as acceptor	8/577	2.29315e-05	0.000807189	8
Molecular Function	GO:0015662	P-type ion transporter activity	6/577	2.443e-05	0.000818986	6
Molecular Function	GO:0016878	acid-thiol ligase activity	7/577	3.88215e-05	0.00124229	7
Molecular Function	GO:0003777	microtubule motor activity	10/577	4.16053e-05	0.00127348	10
Molecular Function	GO:0044183	protein folding chaperone	10/577	4.7431e-05	0.00139131	10
Molecular Function	GO:0045296	cadherin binding	25/577	5.3265e-05	0.00149994	25
Molecular Function	GO:0004467	long-chain fatty acid-CoA ligase activity	5/577	6.83621e-05	0.00180577	5
Molecular Function	GO:0015453	oxidoreduction-driven active transmembrane transporter activity	10/577	6.92552e-05	0.00180577	10
Molecular Function	GO:0140358	P-type transmembrane transporter activity	6/577	7.62438e-05	0.00191699	6
Molecular Function	GO:0015399	primary active transmembrane transporter activity	16/577	8.43754e-05	0.00204829	16
Molecular Function	GO:0016874	ligase activity	15/577	0.000218421	0.0051064	15
Molecular Function	GO:0051287	NAD binding	8/577	0.000224856	0.0051064	8
Molecular Function	GO:0016877	ligase activity, forming carbon-sulfur bonds	7/577	0.000253108	0.00539964	7
Molecular Function	GO:0140662	ATP-dependent protein folding chaperone	7/577	0.000253108	0.00539964	7
Molecular Function	GO:0050145	nucleoside monophosphate kinase activity	5/577	0.000309958	0.00641795	5
Molecular Function	GO:0046790	virion binding	4/577	0.000384978	0.00774356	4
Molecular Function	GO:0000062	fatty-acyl-CoA binding	5/577	0.000499893	0.00951149	5
Molecular Function	GO:0015645	fatty acid ligase activity	5/577	0.000499893	0.00951149	5
Molecular Function	GO:1901567	fatty acid derivative binding	5/577	0.000622439	0.0115315	5
Molecular Function	GO:0003774	cytoskeletal motor activity	11/577	0.000719417	0.0129864	11
Molecular Function	GO:0016746	acyltransferase activity	18/577	0.000852657	0.0150068	18
Molecular Function	GO:0120227	acyl-CoA binding	5/577	0.000933298	0.0160254	5
Molecular Function	GO:0016208	AMP binding	4/577	0.000985044	0.0165112	4
Molecular Function	GO:0016620	oxidoreductase activity, acting on the aldehyde or oxo group of donors, NAD or NADP as acceptor	6/577	0.00124123	0.0202669	6
Molecular Function	GO:0022853	active ion transmembrane transporter activity	19/577	0.00126668	0.0202669	19
Molecular Function	GO:0016405	CoA-ligase activity	5/577	0.00134681	0.0210702	5
Molecular Function	GO:0022804	active transmembrane transporter activity	25/577	0.00155093	0.023736	25
Molecular Function	GO:0015631	tubulin binding	23/577	0.00175778	0.0263294	23
Molecular Function	GO:0003924	GTPase activity	21/577	0.00182273	0.0267334	21
Molecular Function	GO:0051787	misfolded protein binding	5/577	0.00188172	0.0270353	5
Molecular Function	GO:0016616	oxidoreductase activity, acting on the CH-OH group of donors, NAD or NADP as acceptor	11/577	0.00203123	0.0285997	11
Molecular Function	GO:0030544	Hsp70 protein binding	6/577	0.00296318	0.0405007	6
Molecular Function	GO:0016408	C-acyltransferase activity	4/577	0.003088	0.0405007	4
Molecular Function	GO:0004300	enoyl-CoA hydratase activity	3/577	0.00310659	0.0405007	3
Molecular Function	GO:0070008	serine-type exopeptidase activity	3/577	0.00310659	0.0405007	3
Molecular Function	GO:0016903	oxidoreductase activity, acting on the aldehyde or oxo group of donors	6/577	0.0033087	0.0423513	6
Molecular Function	GO:0019902	phosphatase binding	14/577	0.00340738	0.0428357	14
Molecular Function	GO:0043531	ADP binding	5/577	0.0038778	0.0478943	5
Molecular Function	GO:0019001	guanyl nucleotide binding	23/577	0.00405698	0.0483232	23
Molecular Function	GO:0032561	guanyl ribonucleotide binding	23/577	0.00405698	0.0483232	23
Molecular Function	GO:0016614	oxidoreductase activity, acting on CH-OH group of donors	11/577	0.00411846	0.0483232	11
Molecular Function	GO:0005525	GTP binding	22/577	0.00424674	0.0490115	22
Human Phenotype	HP:0012862	Abnormal germ cell morphology	20/28	2.013E-21	7.914E-18	20
Human Phenotype	HP:0012863	Abnormal male germ cell morphology	20/28	2.013E-21	7.914E-18	20
Human Phenotype	HP:0012864	Abnormal sperm morphology	20/28	2.013E-21	7.914E-18	20
Human Phenotype	HP:0012206	Abnormal sperm motility	28/70	4.289E-20	1.686E-16	28
Human Phenotype	HP:0032560	Coiled sperm flagella	15/16	9.378E-20	3.687E-16	15
Human Phenotype	HP:0032559	Short sperm flagella	14/15	2.017E-18	7.929E-15	14
Human Phenotype	HP:0012868	Abnormal sperm tail morphology	15/18	4.401E-18	1.730E-14	15
Human Phenotype	HP:0032558	Absent sperm flagella	14/16	1.547E-17	6.084E-14	14
Human Phenotype	HP:0000789	Infertility	38/167	3.300E-17	1.297E-13	38
Human Phenotype	HP:0003251	Male infertility	29/110	4.026E-15	1.583E-11	29
Human Phenotype	HP:0012041	Decreased fertility in males	30/133	1.242E-13	4.882E-10	30
Human Phenotype	HP:0012103	Abnormality of the mitochondrion	34/171	1.312E-13	5.158E-10	34
Human Phenotype	HP:0004337	Abnormality of amino acid metabolism	42/258	1.863E-13	7.326E-10	42
Human Phenotype	HP:0003287	Abnormality of mitochondrial metabolism	32/165	1.523E-12	5.990E-9	32
Human Phenotype	HP:0010967	Abnormal circulating carnitine concentration	15/33	2.999E-12	1.179E-8	15
Human Phenotype	HP:0010966	Abnormal circulating fatty-acid anion concentration	15/33	2.999E-12	1.179E-8	15
Human Phenotype	HP:0000144	Decreased fertility	39/245	3.228E-12	1.269E-8	39
Human Phenotype	HP:0000025	Functional abnormality of male internal genitalia	33/188	1.199E-11	4.713E-8	33
Human Phenotype	HP:0032245	Abnormal metabolism	46/346	2.066E-11	8.122E-8	46
Human Phenotype	HP:0012207	Reduced sperm motility	13/27	3.590E-11	1.412E-7	13
